# Supplementary material for: Reimagining cultural heritage conservation through VR, metaverse, and digital twins: An AI and blockchain-based framework
Source: PLoS One. 2025 Nov 3;20(11):e0335943. doi: 10.1371/journal.pone.0335943 (PMC12582480; doi:10.1371/journal.pone.0335943)
Supplement: S1 File — (ZIP) [file pone.0335943.s001.zip]

Archive with 14 entries (13 files):
- S1 File. Relevant data for all analysis/
- __MACOSX/._S1 File. Relevant data for all analysis
- S1 File. Relevant data for all analysis/S1_PLS_SEM_Model_Figure.png
- __MACOSX/S1 File. Relevant data for all analysis/._S1_PLS_SEM_Model_Figure.png
- S1 File. Relevant data for all analysis/.DS_Store
- __MACOSX/S1 File. Relevant data for all analysis/._.DS_Store
- S1 File. Relevant data for all analysis/S1_SPSS_Final_Data.sav
- __MACOSX/S1 File. Relevant data for all analysis/._S1_SPSS_Final_Data.sav
- S1 File. Relevant data for all analysis/S1_PLS_SEM_Measurement_Model.xlsx
- __MACOSX/S1 File. Relevant data for all analysis/._S1_PLS_SEM_Measurement_Model.xlsx
- S1 File. Relevant data for all analysis/S1_Questionnaire_and_Variables.pdf
- __MACOSX/S1 File. Relevant data for all analysis/._S1_Questionnaire_and_Variables.pdf
- S1 File. Relevant data for all analysis/S1_PLS_SEM_Structural_Model.xlsx
- __MACOSX/S1 File. Relevant data for all analysis/._S1_PLS_SEM_Structural_Model.xlsx
