# Supplementary material for: Reimagining cultural heritage conservation through VR, metaverse, and digital twins: An AI and blockchain-based framework
Source: PLoS One. 2025 Nov 3;20(11):e0335943. doi: 10.1371/journal.pone.0335943 (PMC12582480; doi:10.1371/journal.pone.0335943)
Supplement: S1 File — (ZIP) [file pone.0335943.s001.zip › S1 File. Relevant data for all analysis/S1_PLS_SEM_Measurement_Model.xlsx]

## Sheet: Navigation
	SmartPLS report
	Please cite the use of SmartPLS: Ringle, C. M., Wende, S., and Becker, J.-M. 2024. "SmartPLS 4." Bönningstedt: SmartPLS, https://www.smartpls.com.
		complete
	Final results
	Path coefficients
	Indirect effects
	Total effects
	Outer loadings
	Outer weights
	Latent variables
	Residuals
	Quality criteria
	R-square
	f-square
	Construct reliability and validity
	Discriminant validity
	Collinearity statistics (VIF)
	Model fit
	Model selection criteria
	Algorithm
	Setting
	Stop criterion changes
	Posthoc minimum sample size
	Execution log
	Model and data
	Inner model
	Outer model
	Indicator data (original)
	Indicator data (standardized)
	Indicator data (correlations)

## Sheet: complete
	SmartPLS report
	Please cite the use of SmartPLS: Ringle, C. M., Wende, S., and Becker, J.-M. 2024. "SmartPLS 4." Bönningstedt: SmartPLS, https://www.smartpls.com.
	Final results
	Path coefficients
	Matrix
		AIM	BC-NFT	DAU	HCE	IF	UIE
	AIM				0.127412		0.321027
	BC-NFT			0.505047
	DAU				0.11594
	HCE
	IF						0.515487
	UIE				0.504001
	List
		Path coefficients
	AIM -> HCE	0.127412
	AIM -> UIE	0.321027
	BC-NFT -> DAU	0.505047
	DAU -> HCE	0.11594
	IF -> UIE	0.515487
	UIE -> HCE	0.504001
	Indirect effects
	Total indirect effects
		AIM	BC-NFT	DAU	HCE	IF	UIE
	AIM				0.161798
	BC-NFT				0.0585551
	DAU
	HCE
	IF				0.259806
	UIE
	Specific indirect effects
		Specific indirect effects
	BC-NFT -> DAU -> HCE	0.0585551
	IF -> UIE -> HCE	0.259806
	AIM -> UIE -> HCE	0.161798
	Total effects
	Matrix
		AIM	BC-NFT	DAU	HCE	IF	UIE
	AIM				0.28921		0.321027
	BC-NFT			0.505047	0.0585551
	DAU				0.11594
	HCE
	IF				0.259806		0.515487
	UIE				0.504001
	List
		Total effects
	AIM -> HCE	0.28921
	AIM -> UIE	0.321027
	BC-NFT -> DAU	0.505047
	BC-NFT -> HCE	0.0585551
	DAU -> HCE	0.11594
	IF -> HCE	0.259806
	IF -> UIE	0.515487
	UIE -> HCE	0.504001
	Outer loadings
	Matrix
		AIM	BC-NFT	DAU	HCE	IF	UIE
	AIM1	0.792238
	AIM2	0.543664
	AIM3	0.799417
	AIM4	0.749391
	BC-NFT1		0.855173
	BC-NFT2		0.89637
	BC-NFT3		0.886649
	BC-NFT4		0.884372
	DAU1			0.686145
	DAU2			0.822634
	DAU3			0.673524
	DAU4			0.705504
	HCE1				0.812088
	HCE2				0.838828
	HCE3				0.848198
	HCE4				0.881173
	HCE5				0.843871
	IF1					0.835802
	IF2					0.893523
	IF3					0.88285
	IF4					0.895834
	UIE1						0.837093
	UIE2						0.670974
	UIE3						0.890785
	UIE4						0.787828
	List
		Outer loadings
	AIM1 <- AIM	0.792238
	AIM2 <- AIM	0.543664
	AIM3 <- AIM	0.799417
	AIM4 <- AIM	0.749391
	BC-NFT1 <- BC-NFT	0.855173
	BC-NFT2 <- BC-NFT	0.89637
	BC-NFT3 <- BC-NFT	0.886649
	BC-NFT4 <- BC-NFT	0.884372
	DAU1 <- DAU	0.686145
	DAU2 <- DAU	0.822634
	DAU3 <- DAU	0.673524
	DAU4 <- DAU	0.705504
	HCE1 <- HCE	0.812088
	HCE2 <- HCE	0.838828
	HCE3 <- HCE	0.848198
	HCE4 <- HCE	0.881173
	HCE5 <- HCE	0.843871
	IF1 <- IF	0.835802
	IF2 <- IF	0.893523
	IF3 <- IF	0.88285
	IF4 <- IF	0.895834
	UIE1 <- UIE	0.837093
	UIE2 <- UIE	0.670974
	UIE3 <- UIE	0.890785
	UIE4 <- UIE	0.787828
	Outer weights
	Matrix
		AIM	BC-NFT	DAU	HCE	IF	UIE
	AIM1	0.431815
	AIM2	0.197171
	AIM3	0.361421
	AIM4	0.349322
	BC-NFT1		0.277626
	BC-NFT2		0.275218
	BC-NFT3		0.277876
	BC-NFT4		0.304743
	DAU1			0.34032
	DAU2			0.458763
	DAU3			0.252263
	DAU4			0.310688
	HCE1				0.260227
	HCE2				0.218987
	HCE3				0.218587
	HCE4				0.250402
	HCE5				0.235734
	IF1					0.279182
	IF2					0.29334
	IF3					0.271709
	IF4					0.29545
	UIE1						0.344636
	UIE2						0.236312
	UIE3						0.359965
	UIE4						0.294857
	List
		Outer weights
	AIM1 <- AIM	0.431815
	AIM2 <- AIM	0.197171
	AIM3 <- AIM	0.361421
	AIM4 <- AIM	0.349322
	BC-NFT1 <- BC-NFT	0.277626
	BC-NFT2 <- BC-NFT	0.275218
	BC-NFT3 <- BC-NFT	0.277876
	BC-NFT4 <- BC-NFT	0.304743
	DAU1 <- DAU	0.34032
	DAU2 <- DAU	0.458763
	DAU3 <- DAU	0.252263
	DAU4 <- DAU	0.310688
	HCE1 <- HCE	0.260227
	HCE2 <- HCE	0.218987
	HCE3 <- HCE	0.218587
	HCE4 <- HCE	0.250402
	HCE5 <- HCE	0.235734
	IF1 <- IF	0.279182
	IF2 <- IF	0.29334
	IF3 <- IF	0.271709
	IF4 <- IF	0.29545
	UIE1 <- UIE	0.344636
	UIE2 <- UIE	0.236312
	UIE3 <- UIE	0.359965
	UIE4 <- UIE	0.294857
	Latent variables
	Scores
		AIM	BC-NFT	DAU	HCE	IF	UIE
	0	0.89693	0.726638	1.13513	1.11121	1.00679	0.622544
	1	0.438066	0.756454	-0.264346	0.904452	0.782269	0.584781
	2	-0.266386	1.18575	1.1228	0.734448	0.545639	-0.34609
	3	0.549951	0.568004	0.86402	1.07774	0.776369	0.197664
	4	1.29781	0.733878	1.96774	1.46062	1.22737	2.08696
	5	-0.719531	0.733878	0.905337	0.715301	0.529587	0.350355
	6	0.0261046	0.31992	0.678174	0.403592	0.545639	0.43002
	7	1.22396	0.974722	0.702819	0.901401	0.770159	1.33045
	8	0.0349708	-0.0569815	-0.510806	0.731398	-0.368781	-0.47291
	9	1.22396	0.547618	0.507655	0.541069	0.078278	0.662377
	10	0.768592	0.967481	0.646554	0.889532	-0.127922	0.633381
	11	0.329681	0.756454	0.580592	0.186856	0.0965981	0.691372
	12	1.37574	1.15593	0.407068	-0.295207	0.770159	1.16692
	13	0.0910874	0.967481	0.646554	0.91173	0.32506	-0.209058
	14	-0.344325	-0.708258	0.86402	-0.850078	-0.142301	-0.879632
	15	0.418114	-0.230952	0.86402	-0.649653	0.776369	0.215822
	16	0.418114	-1.294	1.1228	-0.649653	-1.51591	-1.09176
	17	0.418114	0.161286	0.86402	0.91173	0.104481	0.263992
	18	0.277412	-0.476845	-0.596065	0.0530239	-0.834182	-0.607442
	19	1.07217	0.545427	1.22039	0.734448	0.990738	0.662377
	20	0.905796	0.568004	0.128987	0.229361	0.317177	-0.850636
	21	0.578769	-0.0701273	-0.498483	-0.850078	-0.80602	-0.850636
	22	0.569903	0.59782	0.429087	0.91173	0.766218	0.691372
	23	0.578769	0.568004	0.605237	0.040804	0.541697	-0.248891
	24	0.320815	0.3344	1.34027	0.91173	0.0965981	-0.289153
	25	0.329681	-0.896709	0.429087	0.91173	1.00285	0.146994
	26	0.242876	0.379553	0.321809	0.557166	0.545639	0.0232983
	27	1.03763	0.568004	0.321809	0.734448	0.321118	-0.0941297
	28	0.242876	0.379553	0.321809	0.724119	0.766218	-0.0563671
	29	-0.777518	-0.896709	-1.12595	-0.816606	-0.597551	-0.123125
	30	0.940332	0.338781	0.810381	-0.35265	-0.123981	0.553716
	31	-0.333239	0.349736	0.104342	0.570545	-1.27928	-0.607442
	32	1.66824	0.538187	0.248872	0.910785	0.766218	1.09809
	33	1.66824	0.786271	0.248872	0.904452	0.754107	1.09809
	34	1.66824	-0.0701273	0.248872	0.0308259	-0.366821	1.09809
	35	1.37574	0.779031	0.86402	0.744777	0.766218	0.226659
	36	1.18055	1.15374	1.1228	1.27417	0.770159	0.894733
	37	0.721691	1.36477	0.86402	1.27417	0.78031	0.834672
	38	1.37574	0.965291	1.1228	0.744777	0.545639	1.37028
	39	1.37574	0.967481	0.646554	0.744777	0.545639	0.12946
	40	0.636756	0.967481	1.1228	1.28544	0.776369	0.459016
	41	0.89693	0.379553	0.702819	-0.328561	-0.376663	0.0890028
	42	0.89693	0.170716	0.702819	0.0417495	0.766218	0.633381
	43	0.89693	0.379553	0.702819	0.390213	0.545639	0.633381
	44	0.569903	0.170716	0.702819	-0.290266	0.776369	0.633381
	45	1.65937	1.16317	0.0507028	0.186505	0.317177	0.963561
	46	1.37574	1.15593	0.407068	-0.295207	0.770159	0.963561
	47	1.18055	1.18356	1.47917	0.941207	0.996948	1.33045
	48	1.95186	0.976912	1.39391	1.28239	0.990738	1.0691
	49	1.66824	1.17632	1.69663	1.07774	0.990738	0.865738
	50	1.47304	0.728828	1.1228	1.4484	1.4581	1.14669
	51	1.37574	0.763695	1.69663	1.45967	0.766218	1.37028
	52	1.37574	1.17632	1.1228	0.941207	1.00285	0.622544
	53	1.65937	1.18575	1.47917	1.45145	0.545639	0.894733
	54	1.51645	1.39459	1.49149	1.4484	0.990738	0.865738
	55	1.95186	1.17632	1.75027	1.45145	0.766218	0.894733
	56	1.62483	0.965291	1.49149	1.27417	0.990738	1.37028
	57	1.34121	0.756454	1.69663	1.6184	0.545639	1.09809
	58	1.95186	-0.0701273	0.248872	0.0308259	-0.366821	1.09809
	59	1.66824	-0.0701273	0.248872	0.0308259	-0.366821	1.09809
	60	-0.158	-0.497231	-1.61453	0.0308259	-1.04461	-0.452681
	61	-0.877037	-0.310971	-0.728272	0.00134954	-1.28549	0.584781
	62	0.242876	-0.249147	0.702819	0.0539693	-1.27928	0.0890028
	63	-0.91822	0.32716	0.646554	0.174636	0.314909	0.0316359
	64	0.0371905	0.336591	0.646554	0.000404073	0.545639	0.178059
	65	0.420334	0.547618	0.86402	0.578769	0.314909	1.09809
	66	-0.909354	-1.72329	-1.61453	-1.73098	-2.19174	-1.86849
	67	0.569903	-0.249147	0.961602	0.237584	-0.80602	0.536181
	68	0.62789	0.101652	0.138967	0.366837	0.770159	1.1177
	69	-1.21293	-1.72329	-2.44714	-0.997884	-1.74664	-1.58754
	70	0.0261046	1.16317	0.363125	1.27417	0.770159	-1.58754
	71	-0.476161	1.16317	-0.371907	0.925704	0.990738	0.488011
	72	0.768592	1.15593	-0.987056	0.407237	0.990738	0.527844
	73	-0.324373	0.974722	1.42553	0.219032	0.766218	0.7602
	74	-0.172585	-1.72329	-0.390922	-1.22474	-1.27928	-1.86849
	75	-1.15844	1.18356	-0.481812	0.609191	0.770159	0.604386
	76	-0.103512	-1.53484	-0.198384	-1.73098	-1.5038	-1.31535
	77	-1.41699	-1.15794	0.15129	-1.73098	-0.364862	0.633381
	78	0.329681	0.538187	-0.0884789	0.0308259	1.23752	-0.618904
	79	0.89693	0.386793	-1.34342	1.44934	0.990738	0.536181
	80	-0.558876	0.297343	0.230918	-1.16084	0.984837	-0.326486
	81	-0.558876	-0.456459	0.68787	-1.16084	0.984837	-0.326486
	82	-0.582327	-1.11498	-0.2397	-0.090786	-1.27338	-0.908627
	83	-1.21293	-0.258578	-0.390922	-0.112984	-1.27928	-1.08299
	84	-0.593413	-1.72329	-0.66231	-1.73098	-0.834182	-0.744669
	85	-0.851367	1.16317	0.321809	0.396908	0.100539	0.0232983
	86	-0.627949	0.154046	-0.63069	0.237234	0.517477	-0.879632
	87	-0.275252	-0.896709	-0.0568589	-0.457219	0.990738	1.33045
	88	-0.851367	0.31992	0.321809	0.541664	0.317177	0.923729
	89	0.320815	-0.0701273	-0.2397	0.0308259	0.0943297	0.109231
	90	-1.21293	0.391174	-0.504114	-1.53455	-0.597242	-0.879632
	91	-1.36822	-1.72329	0.280209	-1.73098	-2.19174	-1.86849
	92	0.636756	0.756454	0.89564	-0.112984	0.990738	0.885342
	93	-1.67179	-1.72329	-1.35574	-1.73098	-1.27928	-1.86849
	94	-0.333239	0.733878	-0.283643	1.27417	0.0723774	0.836742
	95	0.452651	1.15593	-0.283643	1.08901	0.0723774	1.30145
	96	0.311949	1.17632	0.15129	1.41892	1.23752	0.633381
	97	0.92038	0.944905	-0.195758	1.59621	0.990738	0.691372
	98	0.754008	0.129944	0.309203	0.953427	1.013	1.33045
	99	-0.0822809	0.967481	0.243241	1.07774	0.782269	0.691372
	100	0.154442	-0.11528	0.567986	0.219626	0.104481	0.720368
	101	0.154442	0.756454	0.567986	0.408415	0.329001	0.0890028
	102	0.498273	1.18575	0.567986	0.488449	1.00089	-0.169655
	103	-0.10888	0.974722	-0.432238	1.08596	1.00679	1.30145
	104	-2.26786	0.974722	0.243241	1.07774	0.766218	1.30145
	105	0.311949	0.545427	-0.649705	0.919604	1.4581	0.691372
	106	-0.757566	-1.72329	-0.703344	-0.109933	-1.95511	-1.86849
	107	0.92038	0.379553	-0.825855	1.27417	0.990738	0.90557
	108	-0.149134	0.944905	-0.825855	1.27417	-0.356979	0.691372
	109	1.18942	0.944905	-0.933416	1.27417	1.23752	1.16692
	110	1.66824	0.577434	0.810381	0.252504	-0.824031	-0.423686
	111	0.712825	1.16317	1.15442	-1.73098	0.990738	0.90557
	112	-0.138048	-1.09831	1.15442	-1.73098	1.013	0.226659
	113	0.4292	0.379553	0.646554	0.932983	0.0723774	0.622544
	114	-0.62573	-1.72329	-1.08464	-1.53455	-1.74043	-0.879632
	115	-1.07573	0.954335	0.0190827	-0.1696	0.990738	1.33045
	116	-0.324373	-1.72329	0.592914	0.571491	0.754107	0.295487
	117	0.329681	0.756454	-1.34342	1.42197	1.22147	0.836742
	118	0.481469	0.568004	0.74151	-0.453223	0.545639	1.09809
	119	0.725189	0.944905	0.243241	0.91173	0.990738	1.37028
	120	1.04872	0.967481	-0.50818	1.10816	0.990738	1.37028
	121	-1.98424	0.756454	0.725121	-0.108988	0.545639	1.09809
	122	0.647842	0.756454	0.86402	-0.256794	0.321118	0.817138
	123	-0.441625	0.557048	-0.2397	-0.256794	0.0903883	0.613777
	124	0.188979	0.59782	0.195232	-0.256794	-0.80602	0.544949
	125	0.89693	-0.246957	-0.0661767	-0.457219	0.0723774	-0.879632
	126	-0.181451	-0.519808	-0.195758	-0.850078	-0.136091	0.341588
	127	-0.465075	-0.896709	-1.34342	-0.850078	-0.366821	0.138227
	128	0.13449	1.15593	-0.281017	0.733503	1.00089	1.57364
	129	-0.00621224	0.944905	-0.5398	0.385039	0.990738	1.08933
	130	0.194697	0.756454	0.211621	-0.767982	0.990738	0.488011
	131	-0.435907	0.756454	0.29688	-0.767982	0.990738	0.488011
	132	-0.929306	-0.691588	-1.38736	0.00345448	-0.836141	-1.35518
	133	-0.318655	-0.460174	-0.510806	-0.112984	0.990738	-0.879632
	134	0.636756	-0.969488	1.22039	-0.453223	0.776369	0.488011
	135	0.353132	0.756454	-1.56089	1.07774	0.990738	-0.114358
	136	-0.558876	0.944905	0.798058	0.424845	1.23358	0.963561
	137	-2.26786	-1.72329	-2.22967	-1.73098	-2.19174	-1.86849
	138	0.788544	0.14814	-2.01221	0.197779	0.0903883	-0.656042
	139	0.242876	1.3742	0.157982	1.07351	0.990738	0.963561
	140	-0.654548	-1.08297	0.0876708	-1.33812	-1.27928	-0.928231
	141	0.335399	1.15593	0.990596	1.26324	0.535488	0.963561
	142	1.35579	0.743308	0.990596	1.44112	0.990738	0.934566
	143	-0.885903	-1.72329	-1.35574	-1.14169	-0.366821	-0.364249
	144	0.353132	1.16317	0.363125	0.219626	0.990738	0.720368
	145	-1.21293	-0.896709	0.778761	-0.850078	-1.27928	-0.879632
	146	-1.36472	-0.1109	-0.801209	-0.657645	-0.366821	-1.86849
	147	0.92038	0.719397	-1.34342	0.560811	0.990738	0.963561
	148	-0.679627	0.191102	0.810381	-0.354042	1.4581	0.914337
	149	0.89693	-0.331357	-0.838177	-0.850078	-0.34456	1.20468
	150	0.765094	-1.53484	-1.24584	-0.133428	-0.591342	-0.879632
	151	-0.2553	-0.896709	0.429087	-0.850078	-1.27928	-0.879632
	152	-0.289837	1.16317	0.646554	-1.01703	0.990738	-0.0563671
	153	-0.757566	-1.72329	-0.281017	-1.73098	-2.19174	-1.86849
	154	0.687154	0.310489	1.70896	0.245808	0.292956	0.146994
	155	0.687154	0.388984	1.70896	0.229361	0.292956	0.498848
	156	0.687154	0.49894	1.49149	-0.457219	0.292956	0.963561
	157	0.687154	0.974722	1.70896	-0.457219	0.292956	0.498848
	158	0.687154	0.180147	1.70896	-0.457219	0.292956	0.691372
	159	0.452651	-1.72329	-2.44714	-1.73098	-2.19174	-1.86849
	160	-1.64834	0.175766	-0.205075	-0.302486	-0.164253	-0.209058
	161	-0.757566	-1.53484	0.0976504	-1.73098	0.286747	-0.879632
	162	-0.398222	0.545427	-0.337282	0.560217	-0.140342	0.459016
	163	0.461517	-0.102134	0.116665	0.0338764	-0.81813	-0.656042
	164	-0.840873	0.377363	-0.63069	-0.676441	-1.25733	-1.02563
	165	0.125624	-1.34639	-0.217398	0.344639	-0.360921	0.613777
	166	0.127844	-1.72329	-0.144744	-1.73098	-1.0587	0.584781
	167	0.418114	-1.12812	-0.217398	0.164307	-0.597242	0.419183
	168	-0.318655	-0.540194	0.268169	0.164307	-0.360921	0.817138
	169	0.593353	1.16317	1.13513	1.42197	1.4581	0.691372
	170	0.00837214	0.170716	0.15129	1.07868	0.766218	0.691372
	171	0.593353	0.726638	-0.63069	1.42197	0.990738	0.691372
	172	0.335399	1.16317	-0.283643	1.28239	0.529587	0.691372
	173	0.335399	1.16317	0.785452	1.42197	0.990738	0.226659
	174	-0.558876	-1.72329	0.15129	-1.73098	-1.95511	-0.879632
	175	1.50758	0.944905	0.429087	0.91173	1.00089	0.691372
	176	-0.558876	0.944905	-0.195758	1.08596	0.529587	0.691372
	177	0.353132	1.15593	0.700193	0.91173	0.529587	0.691372
	178	-0.0607008	0.756454	-0.195758	1.42197	1.4581	0.410416
	179	0.00837214	0.944905	1.1228	1.07868	0.760317	0.691372
	180	1.22396	0.952145	0.145659	1.08596	0.990738	0.963561
	181	0.92038	-0.12252	0.346454	-0.850078	0.292956	0.691372
	182	-0.645682	-0.519808	1.08149	0.231251	0.984837	-0.879632
	183	0.242876	-0.331357	0.580592	-0.850078	0.545639	0.226659
	184	0.92038	0.944905	-0.113124	1.25597	0.766218	0.226659
	185	0.876978	0.944905	-0.801209	0.734448	0.078278	0.226659
	186	1.21287	1.16317	-0.0951707	0.91173	0.770159	0.691372
	187	0.89693	0.944905	-0.390922	1.42197	1.00679	0.691372
	188	0.92038	1.16317	0.182627	1.07774	1.4581	0.963561
	189	0.00837214	0.954335	-0.113124	1.4484	-0.386814	0.894733
	190	0.876978	0.944905	-0.567071	1.08596	1.22737	1.09809
	191	0.756227	0.547618	1.69663	-0.343831	1.4581	0.662377
	192	0.00837214	1.16317	0.346454	1.4302	1.4581	0.691372
	193	1.51645	0.763695	0.160608	1.42197	0.517477	0.691372
	194	0.638976	0.726638	1.70896	1.24774	1.4581	0.779805
	195	0.593353	1.16317	0.429087	1.4524	1.22147	1.8546
	196	0.949199	0.974722	-0.113124	1.08596	0.990738	0.691372
	197	0.638976	0.733878	-0.113124	1.25292	0.545639	-0.879632
	198	0.329681	0.944905	-0.113124	1.07046	0.770159	0.226659
	199	1.204	1.16317	0.785452	1.42197	0.545639	0.691372
	200	1.50758	0.952145	0.785452	1.42197	0.990738	0.691372
	201	0.353132	0.974722	-0.283643	1.08596	0.529587	0.691372
	202	0.16016	0.568004	0.785452	1.07868	0.754107	0.691372
	203	0.940332	0.937665	-0.113124	0.394209	1.22147	0.691372
	204	0.335399	0.547618	1.00292	-0.508894	0.078278	0.691372
	205	0.636756	0.168526	0.429087	-0.675847	1.22147	0.272759
	206	0.00837214	0.733878	-0.366276	0.91173	0.754107	0.410416
	207	1.23282	0.944905	1.35259	1.25502	1.4581	0.691372
	208	0.745141	0.733878	-0.825855	1.07774	0.990738	0.691372
	209	0.0261046	0.517801	0.429087	1.08596	0.754107	0.691372
	210	-0.0607008	1.16317	-0.0884789	1.08901	0.078278	0.691372
	211	0.593353	-0.102134	-0.0884789	0.733503	0.078278	0.691372
	212	0.0261046	0.733878	-0.113124	0.219032	0.309008	0.186827
	213	0.329681	0.756454	0.321809	0.91173	0.545639	0.691372
	214	0.788544	1.3742	1.00292	1.07774	0.990738	0.894733
	215	0.89693	0.545427	0.346454	-0.850078	0.309008	-0.335253
	216	0.656708	0.967481	1.22039	1.07774	-0.389083	0.691372
	217	0.593353	1.15593	0.580592	0.393263	-0.158353	0.691372
	218	-0.231849	1.15593	0.917659	0.91173	0.54958	0.691372
	219	0.177893	0.545427	-0.283643	0.567495	0.770159	0.410416
	220	-0.407088	1.16317	0.321809	0.393263	0.770159	0.691372
	221	0.487187	0.15538	0.321809	1.09689	0.990738	0.691372
	222	-0.2553	0.733878	-0.908488	-0.850078	-0.830241	-0.414919
	223	0.353132	0.944905	0.86402	1.08901	0.078278	0.226659
	224	0.0261046	0.733878	-0.113124	1.10816	0.529587	0.691372
	225	0.125624	0.338781	0.321809	-0.850078	0.078278	-0.879632
	226	0.329681	0.733878	-0.63069	1.08901	0.996948	-0.317719
	227	0.353132	-0.896709	-0.0125373	-0.683125	0.078278	-0.335253
	228	-0.231849	-0.0832732	-0.63069	-0.331611	0.078278	-0.879632
	229	0.89693	0.967481	-0.113124	1.42197	0.309008	0.691372
	230	0.593353	0.32716	-0.0884789	0.900456	0.996948	0.633381
	231	0.353132	0.756454	-0.825855	-0.683125	-0.132459	0.691372
	232	0.613305	0.32935	0.321809	-0.508894	-0.372722	-0.414919
	233	0.329681	0.59782	0.182627	1.24469	0.990738	0.226659
	234	0.00837214	1.15593	0.321809	0.744777	0.539429	0.498848
	235	0.335399	0.108893	0.15129	0.382934	0.990738	0.226659
	236	0.656708	0.944905	-0.63069	0.914781	0.078278	0.691372
	237	0.638976	1.3742	0.646554	1.25597	1.013	1.37028
	238	0.353132	0.168526	1.22039	-0.495514	0.529587	1.37028
	239	-0.558876	0.745499	0.429087	0.73022	0.770159	0.691372
	240	0.92038	0.736068	0.157982	0.733503	0.309008	0.691372
	241	0.647842	0.974722	1.22039	1.10721	0.545639	0.963561
	242	0.656708	0.733878	-0.142118	0.923599	0.545639	0.914337
	243	0.309729	0.314014	0.104342	0.560217	-0.389083	1.09809
	244	0.335399	0.726638	0.410073	1.27417	0.776369	0.691372
	245	-0.0800613	1.15593	0.321809	1.44112	0.766218	0.963561
	246	1.07217	0.359167	0.290188	1.45145	0.996948	0.691372
	247	0.309729	0.786271	0.917659	1.27417	0.770159	-0.414919
	248	1.35579	1.15593	0.104342	1.27417	0.990738	0.691372
	249	0.593353	1.15593	-0.63069	-0.620177	0.990738	0.691372
	250	0.970779	0.974722	0.502024	-0.327383	1.4581	1.60264
	251	-1.49655	-1.72329	-0.879494	-0.846083	-2.19174	-1.86849
	252	-1.49655	-1.72329	-0.879494	-0.846083	-2.19174	-1.86849
	253	-1.49655	-1.72329	-0.879494	-0.846083	-2.19174	-1.86849
	254	0.0429086	1.15593	-0.640008	0.932983	0.770159	0.720368
	255	1.204	0.937665	0.958976	0.755701	1.00089	0.0631309
	256	0.0695073	1.15593	0.309486	-1.73098	0.0563257	0.0631309
	257	-1.94083	-1.72329	-1.34342	-1.73098	-1.27928	-1.86849
	258	1.95186	0.77684	1.39391	1.79263	1.00679	0.894733
	259	0.89693	0.568004	0.86402	1.79263	1.4581	1.09809
	260	-0.10888	0.347546	-0.0951707	0.564212	0.770159	0.622544
	261	0.364217	0.368598	-0.0278648	0.0785044	0.990738	0.266492
	262	0.13449	0.359167	0.68787	-1.14169	-0.394983	0.584781
	263	0.604439	-0.314686	0.690496	0.545065	0.990738	0.604386
	264	0.335399	1.16317	0.128987	1.24469	0.314909	0.7602
	265	-0.627949	-1.72329	-1.95857	-0.850078	-0.817821	-0.822265
	266	-0.3526	-1.72329	-0.977076	-1.33812	-2.19174	-1.46177
	267	0.638976	0.967481	0.128987	-0.850078	0.990738	0.488011
	268	0.438066	1.16317	1.00292	0.733503	0.302798	1.37905
	269	-1.21293	-1.72329	0.634231	-1.53455	-1.95511	-1.02563
	270	-0.430539	0.50837	0.224226	0.743832	0.309008	0.914337
	271	0.481469	-0.901759	-1.18222	1.10816	0.309008	0.178059
	272	-0.909354	-0.28487	1.75027	0.585697	-0.152452	0.0631309
	273	0.50492	0.741118	-0.643013	-0.850078	0.990738	0.226659
	274	-1.21293	-1.53484	1.13513	-0.993888	-1.5097	-0.56968
	275	-1.21293	-1.53484	1.13513	-0.993888	-0.824031	-0.56968
	276	0.472603	-0.880038	-0.378599	0.545065	-1.73059	-0.627671
	277	-1.21293	-0.519808	-0.757267	0.0642982	1.00089	0.963561
	278	-0.0407487	-0.230952	-0.554749	-1.73098	0.770159	-1.31535
	279	-1.50542	-1.10774	-0.281017	0.0520784	-1.95511	-1.86849
	280	0.604439	0.336591	0.936957	0.0570197	0.0884291	1.33045
	281	-0.284118	-0.495041	0.407068	-0.108756	-1.04234	0.691372
	282	0.426981	-0.0905134	1.96774	-0.945264	-0.142301	0.9035
	283	-0.877037	-1.72329	-0.476181	-0.964412	-1.50607	-1.58754
	284	-1.61381	0.1409	1.96774	0.0256524	1.4581	1.07787
	285	-1.36472	-0.0475509	0.407068	-1.00422	-2.19174	-1.39294
	286	-0.929306	-0.896709	0.419391	-0.279937	-0.824031	-0.598675
	287	-0.0822809	-1.72329	-0.725646	-1.73098	0.0884291	-1.17142
	288	1.05222	-1.72329	-1.63382	-1.33812	0.760008	0.673214
	289	-2.26786	-1.72329	-2.44714	-1.73098	-2.19174	-1.86849
	290	0.373084	0.311824	-0.75961	1.61535	0.539429	-0.209058
	291	0.734056	1.3742	0.470404	1.10088	1.00285	0.702209
	292	1.22396	1.15374	1.22039	1.27417	1.00285	0.673214
	293	0.335399	0.175766	0.145659	1.27417	0.782269	0.963561
	294	-0.231849	-0.0352607	0.580592	0.733503	0.54958	0.100464
	295	0.516006	-1.11498	0.309486	-1.73098	0.782269	-0.879632
	296	0.636756	1.15593	0.410073	0.0682941	0.317177	-1.17142
	297	0.62789	-0.233142	-0.0884789	0.211753	0.990738	0.7602
	298	1.06108	0.402129	-0.113124	1.06741	1.00285	0.673214
	299	1.22396	0.520661	-0.501109	1.27417	0.54958	0.681981
	300	0.768592	-0.336407	0.407068	1.42925	1.00089	0.469853
	301	-0.539516	0.726638	-0.422542	-1.73098	0.782269	0.527414
	302	0.373084	0.59058	-0.601696	0.570545	0.770159	0.158455
	303	-0.504388	0.50113	0.0507028	-1.73098	-0.583768	-0.328556
	304	-1.06114	-0.469605	-0.119816	-0.967462	-1.27928	-0.879632
	305	-2.26786	-1.53484	-1.67079	-1.21252	-1.96722	-1.58754
	306	0.0606411	0.552668	0.646554	1.27417	0.314909	0.885966
	307	-1.21293	-1.11279	-0.583743	-1.04556	-1.5097	-1.58754
	308	-1.49655	-1.11279	-0.583743	-1.04556	-1.27897	-1.58754
	309	-1.21293	-0.896709	-0.662028	-1.38675	-1.04265	-0.802036
	310	-1.49655	-1.53484	-1.81967	-1.73098	-1.51591	-1.86849
	311	-1.83245	-1.72329	-1.83199	-1.04651	-2.19174	-0.452681
	312	-1.49655	-1.11279	-1.12595	-1.04556	-1.28912	-1.58754
	313	-1.50542	-1.10555	-1.34342	-1.18304	-1.73059	-1.86849
	314	-1.49655	-1.11279	-0.583743	-1.04556	-1.74043	-1.58754
	315	-1.21293	-0.258578	-0.662028	-1.38675	-1.05476	-0.802036
	316	-1.21293	-0.896709	-0.662028	-1.38675	-1.05476	-0.802036
	317	-1.49655	0.779031	-2.18836	0.371065	-0.145933	0.691372
	318	0.0371905	-1.72329	-0.252023	-1.18304	-2.19174	-1.38418
	319	-1.49655	-1.11279	-1.12595	-1.04556	-1.28912	-1.58754
	320	-1.50542	-1.72329	-1.34342	-1.55675	-1.51591	-1.36395
	321	-2.26786	-1.72329	-1.6022	-1.5537	-1.51001	-1.59631
	322	-1.69175	-1.31657	-2.18836	-1.20159	-2.19174	-1.63614
	323	-1.53996	-1.31657	-2.18836	-1.53455	-1.95511	-1.63614
	324	-2.26786	-1.72329	-2.18836	-1.39074	-2.19174	-1.86849
	325	-0.52434	0.108893	-0.163759	-0.0248442	-1.0384	-0.0077673
	326	-1.50542	-0.102134	-1.61453	-0.199076	-1.26913	-0.0853626
	327	-1.69175	-1.53484	-1.97089	-1.73098	-1.74664	-1.86849
	328	-1.53996	-0.896709	-1.61453	-1.39074	-1.27928	-1.86849
	329	-1.83245	-1.72329	-2.44714	-1.18304	-1.96722	-1.58754
	330	-1.49655	-1.10555	-1.6022	-1.39074	-1.95511	-1.86849
	331	-1.21293	-1.53484	-1.81967	-1.3676	-1.73059	-1.86849
	332	-1.98424	-0.476845	-1.97089	-1.19032	-0.822072	-1.16059
	333	-1.49655	-1.294	-1.61453	-0.309414	-0.81813	-1.86849
	334	-1.94083	-1.72329	-1.61453	-1.35727	-1.74043	-1.36395
	335	-2.26786	-0.896709	-2.44714	-0.850078	-1.04461	-1.16059
	336	-1.21293	-0.896709	-2.44714	-0.850078	-1.27928	-0.879632
	337	-1.49655	-1.72329	-1.61453	-1.19032	-1.73059	-1.36395
	338	-2.26786	-1.72329	-2.17604	-1.73098	-2.19174	-1.86849
	339	-1.16953	-1.72329	1.00292	-1.73098	-1.71848	-1.86849
	340	-1.16953	-1.50502	1.00292	-1.17999	-1.71848	-1.86849
	341	-1.21293	-1.10555	-0.305662	-1.73098	-1.27928	-0.879632
	342	0.89693	-1.51226	1.2617	-0.846083	-0.5815	-0.879632
	343	0.89693	-1.51226	1.47917	-0.846083	-0.5815	-0.879632
	344	-2.26786	-1.51226	-1.11363	-1.02336	-2.19174	-1.86849
	345	-1.21293	-0.894519	-1.71211	-0.653649	-1.73059	-1.08299
	346	-1.36472	-0.685682	-1.71211	-0.486696	-1.73059	-0.879632
	347	-1.65721	-0.676251	-1.71211	-1.03369	-1.97116	-1.08299
	348	-2.26786	-1.72329	-2.44714	-1.73098	-2.19174	-1.86849
	349	-2.26786	-1.72329	-2.44714	-1.73098	-2.19174	-1.86849
	350	-0.909354	-1.326	0.646554	-0.0923261	0.0723774	0.553716
	351	1.95186	0.188912	1.22039	0.375656	1.22147	1.8836
	352	-0.289837	0.338781	0.86402	0.396314	0.545639	-0.598675
	353	1.204	0.952145	0.334131	1.25502	0.770159	0.43002
	354	0.62789	0.545427	0.321809	0.560217	0.541697	0.0232983
	355	-0.246434	1.15593	0.646554	0.393263	0.990738	0.622544
	356	0.169027	-0.0701273	0.334131	0.0308259	-0.366821	0.109231
	357	0.320815	0.575244	0.387771	0.215036	0.754107	0.691372
	358	0.309729	0.763695	0.605237	0.914781	0.990738	0.43002
	359	1.62483	-1.08516	-0.523129	-0.649653	-0.130191	-0.744669
	360	1.29781	-1.08516	0.495332	-0.649653	-0.130191	-0.744669
	361	1.62483	-1.08516	0.495332	-0.649653	-0.130191	-0.744669
	362	1.95186	1.58304	-0.258715	1.79263	1.4581	2.08696
	363	-0.42704	-0.735885	-1.97089	-0.837264	-1.25702	-1.12076
	364	1.95186	0.974722	0.321809	-1.73098	1.4581	0.691372
	365	1.95186	1.16317	1.69663	-1.73098	1.4581	1.09809
	366	1.95186	0.756454	1.69663	-0.945264	1.4581	1.09809
	367	1.95186	0.756454	0.321809	-0.945264	1.4581	1.65124
	368	1.65937	0.525041	-0.608388	-0.435021	0.772427	2.08696
	369	0.721691	-1.08516	0.495332	-0.649653	0.321118	-0.744669
	370	-2.26786	0.538187	-2.44714	0.904452	-2.19174	0.894733
	371	-0.885903	-0.896709	0.86402	-0.850078	0.0723774	-0.317719
	372	0.730557	0.32716	-0.823229	-0.100169	0.309008	0.768967
	373	0.730557	0.32716	-0.823229	-0.100169	0.309008	0.768967
	374	0.286278	0.32716	-0.823229	-0.100169	0.309008	0.768967
	375	0.730557	0.108893	-0.823229	-0.0898405	0.309008	0.768967
	376	1.95186	-0.0832732	-0.523129	-1.14169	0.545639	1.09809
	377	0.730557	0.32716	-0.823229	-0.100169	0.309008	0.768967
	378	0.730557	0.32716	-0.823229	-0.100169	0.309008	0.768967
	379	-0.0172981	-1.13536	0.334131	-1.35727	-0.372722	0.613777
	380	-0.2553	-1.53484	0.580592	-0.453223	-0.368781	-0.317719
	381	-0.2553	-1.53484	0.580592	-0.453223	-0.838123	-0.879632
	382	0.329681	-0.896709	0.548972	-0.108988	0.0723774	-0.47291
	383	-1.70061	-0.495041	-1.95857	-0.510998	-0.829931	-0.968064
	384	0.450431	-1.08516	0.0437281	-0.493974	-1.02039	1.806
	385	-1.36472	-1.08516	-1.69979	-0.297545	-1.05445	-1.86849
	386	0.734056	0.944905	1.22039	1.25197	0.33096	2.08696
	387	-1.64834	-1.08516	-1.69979	-0.123313	-0.830241	-1.86849
	388	0.734056	0.944905	0.949279	1.41892	0.33096	2.08696
	389	-0.123464	-0.281154	-0.29334	-0.506789	-0.597551	0.109231
	390	0.300863	0.125564	-1.64615	-0.320688	-0.822072	0.040403
	391	-1.32132	-1.72329	-1.42868	-1.21252	-0.382564	-1.86849
	392	0.303082	0.944905	0.949279	1.25197	0.0763188	1.52504
	393	0.630109	0.944905	0.116665	1.25197	0.33096	2.08696
	394	0.0628607	-1.51226	-1.19889	-0.432566	-0.565139	-1.38418
	395	0.251742	-0.0773676	0.0437281	0.010733	-0.150184	0.419183
	396	-1.05228	-1.72329	-1.21121	1.79263	-1.73649	-1.86849
	397	-1.98424	-0.476845	-1.97089	-1.19032	-0.822072	-1.16059
	398	-0.593413	-0.859652	-1.41636	-1.03523	-1.26882	-1.20042
	399	-1.96428	-0.926526	-1.65584	0.934874	0.347321	-0.337948
	400	-1.39704	0.0994622	-0.686956	0.0350358	-1.49955	-0.917394
	401	0.432699	-0.0846079	-1.16727	-1.02796	-0.836164	-0.764703
	402	-0.812054	-1.53484	0.86402	-1.73098	-1.51001	-1.63614
	403	-0.374771	-0.0745079	-1.1699	-0.888938	-1.07702	-0.99706
	404	-1.02883	-0.869083	-1.53596	-1.04556	-1.49955	-1.46177
	405	-1.02883	-0.650815	-0.857475	-1.0444	-0.856444	-1.32412
	406	-1.22751	-0.713308	-1.47	-0.676441	-0.595283	-0.618904
	407	0.149074	-0.0810829	0.290188	-0.35265	-1.05672	-0.209058
	408	-1.31023	-0.476845	-1.63382	-0.850078	-0.127922	-1.31535
	409	-0.734115	-1.72329	-1.25816	-1.73098	-0.81813	-1.86849
	410	0.311949	-0.474655	-0.552123	-1.35727	0.0723774	-1.08299
	411	0.311949	-0.474655	-0.75961	-1.35727	0.0723774	-1.08299
	412	0.472603	-1.72329	0.936957	-0.305418	-0.80602	-1.38418
	413	-0.284118	-1.72329	1.47917	-0.108988	-1.27928	-1.86849
	414	-0.344325	-1.72329	0.961602	-0.609848	-1.71848	-1.86849
	415	-0.362058	-1.72329	0.15129	-1.20159	-1.27928	-1.38418
	416	-0.485027	-1.72329	0.990596	-1.37642	-0.136091	-1.30658
	417	-0.0407487	-1.53484	0.580592	-0.827881	0.545639	-0.133962
	418	-0.300922	-0.497231	-0.728272	-0.517118	-0.565139	0.341588
	419	0.242876	-0.896709	0.86402	-0.112984	-0.136091	-0.598675
	420	-0.324373	-0.896709	0.86402	-0.112984	-0.136091	-0.598675
	421	0.329681	-0.519808	0.346454	-0.850078	0.104481	1.09809
	422	-1.1245	-0.887278	-0.0661767	0.394209	-1.04855	-1.11199
	423	-1.97537	-0.887278	0.410073	0.394209	-1.04855	-1.31535
	424	-1.37358	-1.07573	0.410073	0.374116	-1.50576	-1.43278
	425	-1.97537	-0.887278	0.410073	0.394209	-1.04855	-1.31535
	426	0.604439	-1.12812	0.86402	-0.486696	-0.142301	-0.0941297
	427	0.452651	-0.896709	-0.32496	-0.143406	-0.142301	0.662377
	428	-1.36822	-0.887278	1.75027	0.734448	0.0746458	-1.11199
	429	-0.840873	-0.887278	0.410073	0.394209	-1.04855	-0.627671
	430	-1.97537	-0.887278	0.410073	0.394209	-1.04855	-1.11199
	431	0.125624	-0.894519	-0.769589	-1.03618	-0.130191	-0.0920597
	432	-0.158	0.568004	-0.71595	-0.621122	0.545639	0.109231
	433	0.89693	0.568004	-1.08464	0.91173	0.545639	0.109231
	434	1.95186	0.944905	0.86402	0.91173	-0.366821	2.08696
	435	1.47304	0.306774	1.69663	0.0308259	-0.146242	2.08696
	436	-1.96428	-0.0512662	-1.37805	-1.02796	-0.826013	-0.481247
	437	-0.526211	-1.08516	-0.686956	-0.349005	-1.0587	0.126765
	438	-1.06114	-1.11717	-1.34342	-0.672796	-1.27928	-0.879632
	439	-1.21293	-0.896709	-1.34342	-0.850078	-1.27928	-0.879632
	440	-0.0607008	-1.51226	-1.56089	-1.14169	0.32506	-1.02563
	441	0.734056	-1.72329	-2.44714	-1.73098	0.545639	-0.696499
	442	-1.03769	-1.294	-1.56089	-0.993888	-1.95511	-1.11199
	443	0.0371905	-1.294	-1.1409	-0.993888	0.776369	-0.00819681
	444	-0.376642	-1.72329	-1.67079	-1.73098	-0.394983	-1.02563
	445	-2.26786	-1.72329	-1.67079	-1.73098	-2.19174	-1.86849
	446	1.18055	1.18356	0.15129	0.526744	1.013	1.37028
	447	-2.26786	-1.72329	-1.01839	-1.73098	-2.19174	-1.86849
	448	-0.6514	-0.896709	-0.542143	-0.850078	-1.27928	-0.879632
	449	0.329681	0.756454	-1.6022	0.91173	0.321118	1.09809
	450	-1.53996	-1.72329	-0.217398	-1.19032	-1.5038	-1.31535
	451	-0.972709	-1.72329	-1.57321	-1.73098	0.545639	-0.209058
	452	0.114538	-1.72329	-1.83199	-1.73098	0.770159	0.255655
	453	-2.26786	-1.0924	-2.17604	-0.718488	-1.51197	-0.169655
	454	-2.26786	-1.72329	-2.17604	-1.73098	-1.96101	-1.02563
	455	0.418114	-1.72329	0.104342	-1.19431	0.0723774	-1.30658
	456	-1.49655	-1.51226	-1.34342	-1.37947	0.776369	-1.08299
	457	-1.21293	-1.30562	-1.34342	-1.73098	0.545639	-1.02563
	458	-1.21293	-1.53484	-1.34342	-1.73098	0.766218	-0.879632
	459	-1.82358	-1.72329	-1.12595	-1.73098	0.120532	-1.86849
	460	-1.21293	-1.72329	-0.217398	-1.21979	-1.5038	-1.31535
	461	-1.65721	-1.10774	-1.34342	-1.37947	1.013	-1.86849
	462	-0.961623	-1.72329	-2.44714	-1.73098	0.557749	-1.86849
	463	-1.64834	-1.51445	-2.44714	-1.38769	-1.72438	-1.31535
	464	-2.26786	-1.72329	-2.44714	-1.73098	-2.19174	-1.86849
	465	0.0371905	-1.29619	-0.163759	-1.39708	-1.51591	-0.248891
	466	0.0371905	-1.32381	-0.0784993	-1.19337	-0.81813	-0.879632
	467	-1.21293	-1.72329	-0.434864	-1.73098	-2.19174	-1.86849
	468	-2.11607	-1.294	-0.813532	-0.693454	-1.5038	-1.86849
	469	-1.53996	-1.72329	-0.686956	-1.04251	-1.5038	-1.31535
	470	-1.17839	-0.896709	-0.166764	-0.509839	-1.51001	-0.879632
	471	0.0261046	-0.519808	0.15129	0.231251	-0.356979	-0.52108
	472	-1.21293	-0.896709	-0.107493	-0.850078	-1.27928	-0.879632
	473	-1.65721	-1.72329	-0.920811	-1.19032	-1.95511	-0.879632
	474	-1.65721	-1.72329	-0.920811	-1.19032	-1.95511	-0.879632
	475	0.745141	0.338781	0.86402	-0.1696	0.32506	-0.879632
	476	0.335399	0.756454	-0.113124	0.567495	0.545639	0.894733
	477	-0.558876	-0.896709	-0.283643	-0.850078	-0.603452	-0.879632
	478	0.92038	0.545427	0.86402	-0.1696	0.314909	1.09809
	479	0.50492	0.944905	1.69663	0.567495	0.314909	0.691372
	480	1.204	0.944905	1.96774	1.08596	1.4581	2.08696
	481	-0.0172981	-1.15794	0.646554	-1.73098	0.545639	0.459016
	482	0.0261046	0.944905	0.321809	0.91173	1.4581	0.662377
	483	0.92038	0.756454	-0.801209	0.567495	-0.376663	0.226659
	484	0.92038	1.3742	0.429087	0.567495	0.545639	0.691372
	485	0.593353	-0.896709	-0.0884789	-0.850078	-0.5815	-0.879632
	486	-0.558876	0.168526	0.321809	0.227256	0.545639	-0.879632
	487	0.593353	0.944905	0.321809	0.91173	0.545639	0.459016
	488	0.89693	0.756454	0.429087	0.734448	0.545639	0.691372
	489	-0.2553	-0.896709	0.321809	-0.850078	-1.27928	-0.879632
	490	0.62789	0.944905	0.86402	-0.1696	-0.126249	0.691372
	491	0.0261046	-0.102134	-0.0884789	-0.850078	-0.354711	-0.879632
	492	-0.342105	0.736068	0.86402	0.400542	0.545639	0.226659
	493	0.335399	0.517801	0.86402	0.567495	0.545639	0.459016
	494	0.177893	-0.476845	-0.0884789	-0.505843	-1.27928	-1.08299
	495	-0.0607008	0.944905	0.86402	0.557166	0.770159	0.691372
	496	-0.0607008	0.974722	0.321809	-0.850078	0.54958	-0.879632
	497	0.0261046	0.31992	-0.825855	0.734448	-0.35077	-0.676271
	498	0.353132	1.3742	-0.113124	0.382934	0.545639	0.691372
	499	0.92038	0.944905	-0.113124	0.245808	0.545639	-0.879632
	500	0.00837214	0.756454	0.86402	0.91173	0.766218	0.226659
	501	0.593353	0.545427	0.86402	0.208703	0.309008	-0.879632
	502	-1.21293	-0.896709	0.321809	-0.850078	-1.27928	-0.879632
	503	0.0261046	0.974722	0.86402	0.557166	0.545639	-0.317719
	504	0.89693	-0.519808	-0.283643	0.184965	0.545639	-0.317719
	505	0.593353	-0.896709	0.321809	-0.850078	-0.356979	-0.879632
	506	-0.324373	0.944905	0.86402	0.567495	1.4581	1.09809
	507	0.89693	-0.102134	0.321809	-0.108756	0.545639	0.633381
	508	-0.558876	0.726638	0.321809	-0.457219	0.545639	0.691372
	509	0.656708	0.756454	0.68787	0.91173	0.545639	0.90557
	510	0.92038	0.108893	-0.366276	0.734448	0.100539	-0.879632
	511	-1.21293	0.756454	0.86402	0.91173	0.545639	0.633381
	512	0.656708	0.3344	0.429087	0.737499	0.782269	0.691372
	513	-1.21293	-0.896709	-1.34342	-0.850078	-1.27928	-0.879632
	514	0.593353	0.974722	0.429087	0.734448	0.0965981	0.226659
	515	0.593353	-0.896709	-0.825855	-0.850078	0.317177	-0.879632
	516	0.89693	0.338781	-0.0884789	-0.282988	0.329001	0.894733
	517	-0.2553	-0.0795579	-0.801209	0.382934	0.545639	0.459016
	518	0.177893	0.527231	-0.113124	0.571491	0.314909	0.226659
	519	0.309729	0.570194	1.13513	0.734448	0.529587	0.321359
	520	-0.558876	0.545427	0.86402	-0.1696	0.545639	1.09809
	521	0.0261046	0.756454	0.86402	1.08596	0.545639	-0.317719
	522	0.0261046	1.18575	0.86402	1.25197	0.545639	0.691372
	523	0.92038	0.944905	0.86402	1.25197	0.545639	0.226659
	524	0.593353	0.756454	0.321809	1.59621	0.766218	0.459016
	525	0.309729	0.756454	0.321809	1.4302	0.321118	0.536181
	526	0.92038	0.974722	1.19139	-0.850078	-1.27928	0.226659
	527	0.593353	1.3742	0.86402	-0.850078	0.545639	-0.879632
	528	1.22396	0.515611	-0.390922	0.567495	-0.146242	0.894733
	529	1.95186	1.58304	1.96774	1.79263	1.4581	2.08696
	530	1.50758	0.756454	0.86402	0.91173	0.545639	0.691372
	531	0.353132	0.756454	1.96774	0.91173	0.545639	1.09809
	532	0.92038	1.3742	0.86402	1.79263	0.766218	1.09809
	533	0.309729	0.944905	0.248872	1.07774	0.766218	1.09809
	534	0.353132	0.756454	0.798058	0.91173	0.545639	1.09809
	535	-1.21293	-0.896709	0.15129	-0.850078	-1.27928	-0.879632
	536	0.0261046	0.756454	1.96774	0.91173	0.545639	1.09809
	537	0.353132	0.944905	0.86402	0.91173	0.545639	0.691372
	538	0.593353	0.756454	0.86402	0.91173	0.545639	1.09809
	539	0.0261046	0.547618	0.86402	0.91173	0.309008	0.691372
	540	0.92038	0.756454	0.86402	0.91173	0.545639	1.09809
	541	0.593353	0.944905	0.86402	1.79263	0.0903883	0.691372
	542	0.0261046	-0.730835	0.86402	-0.850078	0.303108	-0.879632
	543	0.645622	0.944905	0.86402	1.25197	0.545639	0.691372
	544	1.04872	0.756454	0.86402	0.91173	0.545639	1.09809
	545	0.0261046	0.944905	0.86402	0.91173	0.545639	0.691372
	546	0.745141	0.379553	0.86402	-0.1696	0.314909	-0.879632
	547	1.95186	1.58304	1.96774	1.79263	1.4581	2.08696
	548	0.329681	0.756454	0.86402	0.91173	0.321118	0.691372
	549	0.593353	0.568004	0.321809	1.08596	-0.5815	0.865738
	550	0.329681	0.944905	0.15129	0.91173	0.996948	0.633381
	551	-0.627949	0.756454	0.86402	0.91173	0.545639	1.09809
	552	0.89693	0.974722	0.86402	-0.850078	-0.80602	-0.879632
	553	0.0261046	0.944905	0.86402	0.90868	0.545639	0.459016
	554	0.242876	0.944905	0.86402	-0.850078	0.766218	0.459016
	555	0.0261046	0.944905	-0.801209	-0.1696	0.545639	0.146994
	556	0.0261046	0.756454	0.86402	0.900456	0.766218	0.459016
	557	0.593353	0.338781	-0.908488	0.745723	0.545639	0.226659
	558	0.593353	1.16317	0.86402	1.08596	0.54958	-0.414919
	559	-0.558876	0.944905	0.346454	1.07868	0.996948	0.226659
	560	0.593353	1.16317	0.321809	1.07868	0.545639	0.691372
	561	0.779678	0.944905	0.86402	0.0308259	0.545639	0.459016
	562	0.745141	-0.896709	-0.0884789	-0.850078	0.545639	-0.879632
	563	0.92038	0.726638	1.47917	0.567495	1.4581	0.459016
	564	-0.645682	1.16317	0.86402	0.401487	0.545639	0.226659
	565	0.92038	0.726638	1.47917	0.567495	1.4581	0.226659
	566	-1.21293	-0.896709	-1.34342	-0.850078	-1.27928	-0.879632
	567	-1.21293	0.736068	0.86402	-0.112984	0.545639	0.43002
	568	-0.0607008	1.15593	-0.113124	0.734448	-0.356979	0.459016
	569	0.92038	0.538187	0.429087	1.07868	0.996948	0.226659
	570	1.07217	0.974722	0.321809	0.560217	0.32506	0.43002
	571	-1.21293	0.974722	0.86402	0.91173	0.766218	0.691372
	572	-0.0607008	0.545427	0.429087	-0.675847	0.0943297	-0.879632
	573	-0.558876	-0.102134	0.321809	-0.850078	0.32506	0.226659
	574	0.50492	1.15593	1.47917	0.734448	1.22147	0.459016
	Correlations
		AIM	BC-NFT	DAU	HCE	IF	UIE
	AIM	1	0.599508	0.53921	0.519949	0.647496	0.654803
	BC-NFT	0.599508	1	0.505047	0.736837	0.727096	0.74731
	DAU	0.53921	0.505047	1	0.444423	0.505925	0.515438
	HCE	0.519949	0.736837	0.444423	1	0.60091	0.647191
	IF	0.647496	0.727096	0.505925	0.60091	1	0.723351
	UIE	0.654803	0.74731	0.515438	0.647191	0.723351	1
	Covariances
		AIM	BC-NFT	DAU	HCE	IF	UIE
	AIM	1	0.599508	0.53921	0.519949	0.647496	0.654803
	BC-NFT	0.599508	1	0.505047	0.736837	0.727096	0.74731
	DAU	0.53921	0.505047	1	0.444423	0.505925	0.515438
	HCE	0.519949	0.736837	0.444423	1	0.60091	0.647191
	IF	0.647496	0.727096	0.505925	0.60091	1	0.723351
	UIE	0.654803	0.74731	0.515438	0.647191	0.723351	1
	Descriptives
		Mean	Median	Observed min	Observed max	Standard deviation	Excess kurtosis	Skewness	Number of observations used	Cramér-von Mises test statistic	Cramér-von Mises p value
	AIM	-9.98235e-17	0.194697	-2.26786	1.95186	1	-0.463669	-0.411017	575	1.21053	7.37e-10
	BC-NFT	-2.16252e-17	0.336591	-1.72329	1.58304	1	-1.19756	-0.478688	575	3.62464	7.37e-10
	DAU	3.36735e-16	0.182627	-2.44714	1.96774	1	-0.290699	-0.487889	575	0.959338	2.19519e-09
	HCE	-1.57555e-16	0.040804	-1.73098	1.79263	1	-1.17954	-0.176569	575	1.43188	7.37e-10
	IF	-1.4906e-16	0.314909	-2.19174	1.4581	1	-0.627564	-0.685534	575	3.15556	7.37e-10
	UIE	-3.97943e-16	0.226659	-1.86849	2.08696	1	-0.856061	-0.324913	575	2.43867	7.37e-10
	Residuals
	Outer model scores
	Case index	AIM1	AIM2	AIM3	AIM4	BC-NFT1	BC-NFT2	BC-NFT3	BC-NFT4	DAU1	DAU2	DAU3	DAU4	HCE1	HCE2	HCE3	HCE4	HCE5	IF1	IF2	IF3	IF4	UIE1	UIE2	UIE3	UIE4
	0	-0.297013	0.377261	-0.014708	0.16943	0.566192	0.14442	0.0834581	-0.722338	0.846241	-0.383957	-0.0119162	-0.350326	0.435308	0.767251	-0.160146	-0.29199	-0.734625	0.634058	0.263807	-0.374906	-0.516288	0.14665	0.143525	-0.640031	0.494923
	1	-0.690815	1.39656	0.352115	-0.29863	-0.1381	0.117693	0.0570212	-0.0324731	-1.37999	-0.00949966	0.0685986	1.46994	-0.151626	0.131129	0.77901	-0.1098	-0.560148	0.821712	-0.300972	-0.176688	-0.315155	-0.636966	1.02942	0.149761	-0.263357
	2	0.624609	-0.52995	0.105988	-0.582648	-0.505221	-0.267113	0.435816	0.304105	0.0580776	-0.37382	-0.00361663	0.491304	-0.0135686	-0.535824	0.159423	0.040003	0.322417	0.171904	-0.0895366	0.0322216	-0.103174	-0.672966	-0.927668	0.222814	1.25804
	3	-0.779454	-0.973763	0.262673	1.24138	-0.655735	0.286614	0.224111	0.134187	0.23564	-0.160936	0.17068	-0.15906	-0.29235	-0.0142284	-0.131755	0.400471	0.0327248	-0.020941	-0.295699	0.677702	-0.309869	0.502314	0.428608	0.4946	-1.53444
	4	-1.37193	0.929151	0.474103	0.680946	0.56	0.13793	-0.68239	-0.0125072	0.274947	-0.292099	0.28936	-0.104803	0.151557	0.474157	0.30727	-1.26285	0.448726	0.449697	0.0667145	-0.569644	0.0326955	-0.263973	0.882063	-0.432201	0.129248
	5	0.983608	-1.05342	-1.15032	0.568863	0.56	0.13793	-0.68239	-0.0125072	0.207291	-0.194925	-0.71921	0.644727	-0.752859	0.289794	0.175664	0.0568753	0.338575	-0.662265	-0.0751941	0.0463929	0.657792	0.374497	0.326156	-1.15372	0.709362
	6	0.392887	-0.688966	0.681444	-0.801838	0.235213	0.508989	0.444074	-1.07888	-1.23008	0.768743	0.295852	-0.0279444	0.255116	0.551264	-1.08751	0.331544	-0.137487	0.171904	-0.0895366	0.0322216	-0.103174	0.30781	0.272703	0.28762	-0.929462
	7	0.201234	0.199468	-0.276139	-0.0756406	-0.324756	-0.0779553	-0.136505	0.490732	0.346248	0.748469	0.279253	-1.7112	-0.149149	-0.675869	0.781598	-0.107112	0.18153	-0.0157509	0.475242	-0.165996	-0.304307	-0.445934	0.529099	-0.51447	0.725245
	8	0.385863	-0.693787	1.48363	-1.62041	-0.800058	0.846832	0.778253	-0.745561	-0.414267	0.193247	0.234596	-0.0220506	-0.0110914	-1.34282	0.16201	0.042691	1.0641	-0.758992	0.727518	0.839517	-0.777178	-0.566807	1.73911	-0.420371	-0.218109
	9	0.201234	0.199468	-0.276139	-0.0756406	0.0404919	-0.453917	0.242186	0.152216	0.480159	-0.644574	0.4107	0.0923573	-0.611368	0.435945	0.323447	0.210404	-0.2535	-0.28506	0.328061	-0.404349	0.315504	0.113306	0.116798	0.0806402	-0.324489
	10	0.561991	-1.86246	0.0878873	0.265605	-0.318564	-0.0714653	0.629343	-0.2191	0.384854	0.0179591	-0.544914	-0.00563633	-0.894351	0.143644	0.0278809	-0.096653	0.93065	0.734868	-1.78387	0.626875	0.500225	0.137578	0.996814	0.106469	-1.08968
	11	0.152383	0.685654	0.43876	-1.02934	-0.1381	0.117693	0.0570212	-0.0324731	-1.16312	0.0722217	0.361576	0.873836	-1.07856	0.733069	0.62389	-0.803406	0.784515	0.547213	-1.21909	0.428657	0.299092	0.0890342	-0.763218	0.0548114	0.440698
	12	0.0809821	0.886779	-0.397481	-0.189389	0.199071	-0.240387	0.462253	-0.38576	-1.84068	0.991764	0.478448	0.163322	0.822602	-1.29123	-1.25858	0.947308	0.45221	-0.0157509	0.475242	-0.165996	-0.304307	-0.309045	-0.221739	0.387352	0.0660466
	13	-1.17326	0.0455366	0.629496	0.773321	-0.318564	-0.0714653	0.629343	-0.2191	0.384854	0.0179591	-0.544914	-0.00563633	-0.157537	0.125024	0.00905269	-0.116213	0.172814	0.356264	0.107556	0.22696	-0.652157	0.842778	-1.01961	0.856901	-1.21401
	14	-0.828306	-0.487577	0.977572	0.287687	0.43569	-0.0869933	-0.16315	-0.16959	0.23564	-0.160936	0.17068	-0.15906	-0.236474	-0.0162355	-0.0241527	0.110313	0.181346	-0.1007	0.525153	-0.209611	-0.23348	-0.226343	0.290884	-0.0580691	0.102318
	15	-0.675008	-0.132256	0.368065	0.52825	-1.33008	1.00277	-0.586353	0.840761	0.23564	-0.160936	0.17068	-0.15906	0.355603	0.625199	0.569631	-0.729263	-0.726892	-0.020941	-0.295699	0.677702	-0.309869	0.487114	-1.3047	-0.277729	0.81535
	16	-0.675008	-0.132256	0.368065	0.52825	-0.420989	-0.320761	0.356194	0.34842	0.0580776	-0.37382	-0.00361663	0.491304	0.355603	0.625199	0.569631	-0.729263	-0.726892	-0.647802	0.221721	0.153901	0.250461	-0.863999	-0.427344	0.887045	0.269439
	17	-0.675008	-0.132256	0.368065	0.52825	-0.986714	0.651184	0.584726	-0.222357	0.23564	-0.160936	0.17068	-0.15906	-0.157537	0.125024	0.00905269	-0.116213	0.172814	0.540625	0.304648	0.421698	-1.20114	-1.18366	1.24466	-0.320639	0.7774
	18	-0.563539	0.71407	-0.328733	0.633691	-0.441001	0.46438	0.391096	-0.374245	0.440852	-0.513411	0.29202	0.0381002	0.539808	0.0357738	-0.0263782	-0.0225105	-0.580756	-0.370009	0.377973	-0.447965	0.38633	-0.45419	0.108252	0.455622	-0.11212
	19	0.321487	-0.487842	-0.154797	0.0381081	0.042365	0.306851	-0.5153	0.154153	-0.00887785	0.322701	-0.0693405	-0.410477	-0.0135686	-0.535824	0.159423	0.040003	0.322417	-0.200111	0.27815	-0.360734	0.244677	0.113306	0.116798	0.0806402	-0.324489
	20	-0.304037	0.372441	0.787482	-0.649142	-0.655735	0.286614	0.224111	0.134187	0.73998	0.443727	-0.196321	-1.30636	0.396607	0.697415	-0.939731	0.485073	-0.729562	0.362853	-1.41619	0.233919	0.848076	-0.250615	-0.589132	-0.0838979	0.867505
	21	-0.802285	0.550234	1.04891	-0.404071	-0.110022	0.0998105	0.0304804	-0.0177013	0.373897	0.18311	0.226296	-0.863681	-0.236474	-0.0162355	-0.0241527	0.110313	0.181346	1.30162	-0.412584	-0.472827	-0.385484	-0.250615	-0.589132	-0.0838979	0.867505
	22	-0.795261	0.555054	0.246723	0.414501	-1.36003	0.259888	0.197674	0.824053	0.534068	0.196854	-1.26051	0.147787	-0.157537	0.125024	0.00905269	-0.116213	0.172814	-0.0124567	-0.286629	-0.162517	0.44581	0.0890342	-0.763218	0.0548114	0.440698
	23	-0.802285	0.550234	1.04891	-0.404071	-0.655735	0.286614	0.224111	0.134187	0.413203	0.0519477	0.344976	-0.809424	0.549731	-0.763533	-0.779797	1.31419	-0.570444	0.175198	-0.851408	0.0357013	0.646943	0.876122	-0.992887	0.13623	-0.394597
	24	0.159407	0.690474	-0.36343	-0.210763	0.22283	0.496009	-1.08762	0.34078	-0.0911359	-0.552715	0.711977	0.337881	-0.157537	0.125024	0.00905269	-0.116213	0.172814	0.547213	-1.21909	0.428657	0.299092	-1.53585	1.61581	-0.584059	1.21318
	25	0.152383	0.685654	0.43876	-1.02934	-0.0819451	0.0819281	0.00393969	-0.00292951	0.534068	0.196854	-1.26051	0.147787	-0.157537	0.125024	0.00905269	-0.116213	0.172814	0.637352	-0.498064	-0.371426	0.233828	0.544729	-0.397954	-0.972572	0.869575
	26	-1.29351	0.732847	0.508154	0.659573	-1.17337	0.455536	0.3912	0.300848	-0.985562	0.285106	0.535872	0.223473	0.1304	-1.19667	0.309793	0.196219	0.47202	0.171904	-0.0895366	0.0322216	-0.103174	0.648274	-1.17552	0.649922	-0.609035
	27	-0.408483	-0.469065	0.68209	0.0639894	-0.655735	0.286614	0.224111	0.134187	-0.985562	0.285106	0.535872	0.223473	-0.0135686	-0.535824	0.159423	0.040003	0.322417	0.359558	-0.654315	0.230439	0.0979591	-0.0686543	-0.236167	-0.00162887	0.271508
	28	-1.29351	0.732847	0.508154	0.659573	-1.17337	0.455536	0.3912	0.300848	-0.985562	0.285106	0.535872	0.223473	-0.00518062	-1.33672	0.931968	0.0491046	0.331133	-0.0124567	-0.286629	-0.162517	0.44581	0.714961	-1.12207	-0.791421	1.02979
	29	-0.485114	0.517766	-0.294683	0.612318	-0.0819451	0.0819281	0.00393969	-0.00292951	0.00781407	-0.0775066	0.648912	-0.420997	0.491184	0.765244	-0.0525438	-0.582148	-0.586005	0.2798	0.166538	-0.656874	0.174349	-0.0443824	0.643849	0.0241999	-0.493679
	30	0.425932	0.353665	-0.0494048	-0.675023	0.219083	-1.02553	0.427351	0.336906	-0.524174	-0.116811	1.06887	-0.121217	-1.39527	1.18562	-1.20985	0.997924	0.500684	0.731573	-1.022	0.623395	-0.249892	0.204265	1.05027	-1.33487	0.549148
	31	-0.837088	1.04606	0.159432	0.279379	-0.469079	0.482262	0.417637	-0.389017	-0.836348	0.464001	-0.179721	0.376896	0.119535	0.411219	-0.465339	0.18443	-0.278374	0.00200641	0.0102864	-0.0550086	0.0384795	-0.45419	0.108252	0.455622	-0.11212
	32	-0.15074	0.727762	0.177975	-0.408579	0.0485566	0.313341	0.250548	-0.555678	0.657722	-0.43169	0.584997	-0.558006	-0.156769	0.125817	-0.753929	0.547586	0.173612	-0.0124567	-0.286629	-0.162517	0.44581	-0.25143	0.685004	-0.30749	0.120271
	33	-0.15074	0.727762	0.177975	-0.408579	-0.842391	0.0909661	0.0305843	0.657392	0.657722	-0.43169	0.584997	-0.558006	-0.151626	0.131129	0.77901	-0.1098	-0.560148	-0.84992	0.489585	-0.151825	0.456659	-0.25143	0.685004	-0.30749	0.120271
	34	-0.15074	0.727762	0.177975	-0.408579	-0.110022	0.0998105	0.0304804	-0.0177013	0.657722	-0.43169	0.584997	-0.558006	-0.197006	0.0543941	-0.00755002	-0.00295031	0.17708	0.0869551	-0.0396251	-0.0113935	-0.0323471	-0.25143	0.685004	-0.30749	0.120271
	35	0.0809821	0.886779	-0.397481	-0.189389	-0.8362	0.0974561	0.796432	-0.052439	0.23564	-0.160936	0.17068	-0.15906	-0.0219566	0.265069	-0.613122	0.0309015	0.313701	-0.0124567	-0.286629	-0.162517	0.44581	0.478042	-0.451408	0.468771	-0.769249
	36	-0.521711	0.223065	-0.241442	0.768813	0.200944	0.520382	-0.295233	-0.383823	0.0580776	-0.37382	-0.00361663	0.491304	0.302972	-0.178999	-0.298366	0.227383	-0.133036	-0.0157509	0.475242	-0.165996	-0.304307	-0.0811977	-0.0391071	-0.126339	0.280485
	37	-0.915513	1.24236	0.125381	0.300753	0.0204793	0.331223	0.277088	-0.57045	0.23564	-0.160936	0.17068	-0.15906	0.302972	-0.178999	-0.298366	0.227383	-0.133036	-0.0242352	0.466172	0.674223	-1.05999	0.784305	0.861753	-1.58515	0.327803
	38	0.0809821	0.886779	-0.397481	-0.189389	-0.316691	0.689303	-0.128144	-0.217163	0.0580776	-0.37382	-0.00361663	0.491304	-0.0219566	0.265069	-0.613122	0.0309015	0.313701	0.171904	-0.0895366	0.0322216	-0.103174	-0.479277	0.502372	0.206201	-0.0941669
	39	0.0809821	0.886779	-0.397481	-0.189389	-0.318564	-0.0714653	0.629343	-0.2191	0.384854	0.0179591	-0.544914	-0.00563633	-0.0219566	0.265069	-0.613122	0.0309015	0.313701	0.171904	-0.0895366	0.0322216	-0.103174	-1.07105	-0.386189	0.555355	0.883389
	40	0.666437	-1.02096	0.193279	-0.447526	-0.318564	-0.0714653	0.629343	-0.2191	0.0580776	-0.37382	-0.00361663	0.491304	0.293816	0.621101	-0.307929	-0.445518	-0.142551	-0.020941	-0.295699	0.677702	-0.309869	0.283538	-0.607313	0.261791	-0.164275
	41	-0.297013	0.377261	-0.014708	0.16943	-1.17337	0.455536	0.3912	0.300848	0.346248	0.748469	0.279253	-1.7112	-0.659992	1.16542	0.297281	-0.349234	-0.258748	-0.752404	-0.796224	0.846476	0.723055	0.593273	1.36208	-0.920914	-0.660799
	42	-0.297013	0.377261	-0.014708	0.16943	-0.994779	-0.116074	0.576365	0.485537	0.346248	0.748469	0.279253	-1.7112	0.548964	-0.764326	-0.0168154	0.65039	-0.571242	-0.0124567	-0.286629	-0.162517	0.44581	0.137578	0.996814	0.106469	-1.08968
	43	-0.297013	0.377261	-0.014708	0.16943	-1.17337	0.455536	0.3912	0.300848	0.346248	0.748469	0.279253	-1.7112	0.265981	-1.05663	-0.312381	0.343334	0.612907	0.171904	-0.0895366	0.0322216	-0.103174	0.137578	0.996814	0.106469	-1.08968
	44	-0.795261	0.555054	0.246723	0.414501	-0.994779	-0.116074	0.576365	0.485537	0.346248	0.748469	0.279253	-1.7112	0.818589	-0.485822	0.264799	-0.382979	-0.291064	-0.020941	-0.295699	0.677702	-0.309869	0.137578	0.996814	0.106469	-1.08968
	45	-0.143716	0.732582	-0.624215	0.409993	0.192879	-0.246877	-0.303595	0.324071	-1.59616	0.508126	0.718468	0.414739	-0.323431	-0.885751	0.624187	0.522836	0.0457069	0.362853	-1.41619	0.233919	0.848076	-0.138813	-0.94585	0.568503	0.22626
	46	0.0809821	0.886779	-0.397481	-0.189389	0.199071	-0.240387	0.462253	-0.38576	-1.84068	0.991764	0.478448	0.163322	0.822602	-1.29123	-1.25858	0.947308	0.45221	-0.0157509	0.475242	-0.165996	-0.304307	-0.138813	-0.94585	0.568503	0.22626
	47	-0.521711	0.223065	-0.241442	0.768813	-0.503348	0.493655	-0.32167	0.306042	-0.186441	0.109818	-0.243637	0.239887	0.573366	0.100298	-0.779733	-0.142187	0.14794	-0.205301	-0.492792	0.482964	0.239114	-0.445934	0.529099	-0.51447	0.725245
	48	-0.375438	0.573566	-0.0487587	0.190804	-0.326629	-0.838724	0.620981	0.488794	0.668679	-0.596841	-0.186213	0.300038	0.296293	-0.185898	-0.305341	-0.44283	0.599127	-0.200111	0.27815	-0.360734	0.244677	-0.227158	1.56502	-0.281662	-0.644916
	49	-0.15074	0.727762	0.177975	-0.408579	-0.497156	0.500145	0.444178	-0.403789	-0.335654	-0.0690778	0.471956	0.0864635	-0.29235	-0.0142284	-0.131755	0.400471	0.0327248	-0.200111	0.27815	-0.360734	0.244677	-0.0569258	0.840909	-0.100511	-0.484702
	50	-0.753433	0.0640484	0.334014	0.549624	0.564319	-0.616349	0.840944	-0.724275	0.0580776	-0.37382	-0.00361663	0.491304	0.161481	-0.32515	-0.446149	0.0738548	0.459038	0.256852	-0.139448	0.0758368	-0.174	0.523114	0.652394	-0.350782	-0.706047
	51	0.0809821	0.886779	-0.397481	-0.189389	-0.144291	0.111203	-0.708827	0.677358	-0.335654	-0.0690778	0.471956	0.0864635	0.152325	0.47495	-0.455712	-0.599046	0.449524	-0.0124567	-0.286629	-0.162517	0.44581	-0.479277	0.502372	0.206201	-0.0941669
	52	0.0809821	0.886779	-0.397481	-0.189389	-0.497156	0.500145	0.444178	-0.403789	0.0580776	-0.37382	-0.00361663	0.491304	0.573366	0.100298	-0.779733	-0.142187	0.14794	0.637352	-0.498064	-0.371426	0.233828	0.14665	0.143525	-0.640031	0.494923
	53	-0.143716	0.732582	-0.624215	0.409993	-0.505221	-0.267113	0.435816	0.304105	-0.186441	0.109818	-0.243637	0.239887	0.159003	0.481849	-0.448736	0.0711669	-0.28264	0.171904	-0.0895366	0.0322216	-0.103174	-0.0811977	-0.0391071	-0.126339	0.280485
	54	-0.0304875	0.040452	0.299317	-0.29483	-0.683812	0.304497	0.250651	0.119416	0.601723	0.0996805	-0.251937	-0.601743	0.161481	-0.32515	-0.446149	0.0738548	0.459038	-0.200111	0.27815	-0.360734	0.244677	-0.0569258	0.840909	-0.100511	-0.484702
	55	-0.375438	0.573566	-0.0487587	0.190804	-0.497156	0.500145	0.444178	-0.403789	0.42416	-0.113203	-0.426233	0.0486208	0.159003	0.481849	-0.448736	0.0711669	-0.28264	-0.0124567	-0.286629	-0.162517	0.44581	-0.0811977	-0.0391071	-0.126339	0.280485
	56	-0.873685	0.751359	0.212672	0.435875	-0.316691	0.689303	-0.128144	-0.217163	0.601723	0.0996805	-0.251937	-0.601743	0.302972	-0.178999	-0.298366	0.227383	-0.133036	-0.200111	0.27815	-0.360734	0.244677	-0.479277	0.502372	0.206201	-0.0941669
	57	-0.648987	0.905555	0.439406	-0.163508	-0.1381	0.117693	0.0570212	-0.0324731	-0.335654	-0.0690778	0.471956	0.0864635	0.0234226	0.341804	0.173438	-0.0759478	-0.423527	0.171904	-0.0895366	0.0322216	-0.103174	-0.25143	0.685004	-0.30749	0.120271
	58	-0.375438	0.573566	-0.0487587	0.190804	-0.110022	0.0998105	0.0304804	-0.0177013	0.657722	-0.43169	0.584997	-0.558006	-0.197006	0.0543941	-0.00755002	-0.00295031	0.17708	0.0869551	-0.0396251	-0.0113935	-0.0323471	-0.25143	0.685004	-0.30749	0.120271
	59	-0.15074	0.727762	0.177975	-0.408579	-0.110022	0.0998105	0.0304804	-0.0177013	0.657722	-0.43169	0.584997	-0.558006	-0.197006	0.0543941	-0.00755002	-0.00295031	0.17708	0.0869551	-0.0396251	-0.0113935	-0.0323471	-0.25143	0.685004	-0.30749	0.120271
	60	-0.218588	0.180957	0.0193428	0.148057	0.255226	-0.276151	0.409172	-0.356216	-0.453573	0.32441	0.115915	-0.0763077	-0.197006	0.0543941	-0.00755002	-0.00295031	0.17708	-0.194133	0.565995	0.586992	-0.918333	-1.39897	0.864972	0.317764	0.553985
	61	0.35106	-0.197961	0.594153	-0.93696	0.774734	0.315695	-0.515404	-0.52094	-0.265053	0.372142	-0.480998	0.131373	-0.927908	0.0791197	0.781236	0.0230235	0.201954	0.00719655	0.781228	-0.898707	0.0440424	-0.636966	1.02942	0.149761	-0.263357
	62	-1.29351	0.732847	0.508154	0.659573	-0.635723	-0.498526	0.189208	0.856853	0.346248	0.748469	0.279253	-1.7112	0.53904	0.0349808	0.736604	-0.68631	-0.581554	0.00200641	0.0102864	-0.0550086	0.0384795	0.593273	1.36208	-0.920914	-0.660799
	63	-0.373644	1.36409	-0.991481	0.717759	0.229021	0.502499	-0.321774	-0.369051	0.384854	0.0179591	-0.544914	-0.00563633	-1.06863	-0.0662377	-0.129529	0.533295	0.794827	0.364748	0.116626	-0.613259	0.103522	-0.989158	1.40057	-0.113659	0.172427
	64	0.384105	0.84467	-0.136696	-0.810145	0.220957	-0.264759	-0.330135	0.338843	0.384854	0.0179591	-0.544914	-0.00563633	-0.927141	0.0799128	0.0182537	0.686823	0.202752	0.171904	-0.0895366	0.0322216	-0.103174	-0.296502	-0.418799	0.512063	0.0570701
	65	-0.676767	1.4062	-1.25227	1.33852	0.0404919	-0.453917	0.242186	0.152216	0.23564	-0.160936	0.17068	-0.15906	0.112856	0.404321	-0.472315	-0.485783	0.45379	0.364748	0.116626	-0.613259	0.103522	-0.25143	0.685004	-0.30749	0.120271
	66	-0.380668	1.35927	-0.189291	-0.100814	-0.0538678	0.0640458	-0.022601	0.0118423	-0.453573	0.32441	0.115915	-0.0763077	-0.275943	-0.0868651	-0.0407554	0.223575	0.185611	-0.0829423	0.0601979	-0.0986237	0.109306	-0.2138	0.0938245	0.0666415	0.0933417
	67	-0.795261	0.555054	0.246723	0.414501	-0.635723	-0.498526	0.189208	0.856853	0.168685	0.535585	0.104956	-1.06084	0.389928	0.690516	-0.946706	-0.18514	0.00260224	1.30162	-0.412584	-0.472827	-0.385484	-1.41151	1.06203	0.193053	0.562962
	68	0.673461	-1.01614	-0.608911	0.371046	0.421869	0.704637	0.6376	-1.60209	-0.0634868	-1.11807	0.65902	1.1854	-0.469876	0.582095	0.47123	0.363932	-0.845574	-0.0157509	0.475242	-0.165996	-0.304307	0.547386	1.53241	-0.324954	-1.47123
	69	-0.140164	-0.015348	0.0533935	0.126684	-0.0538678	0.0640458	-0.022601	0.0118423	0.117721	0.232551	-0.185362	-0.321831	0.638397	-0.701809	-0.662568	0.240555	0.306075	-0.454957	0.427884	-0.49158	0.457157	0.366241	-0.0946898	-0.18363	-0.128004
	70	0.392887	-0.688966	0.681444	-0.801838	0.192879	-0.246877	-0.303595	0.324071	-1.01391	0.251117	-0.354018	1.02726	0.302972	-0.178999	-0.298366	0.227383	-0.133036	-0.0157509	0.475242	-0.165996	-0.304307	0.366241	-0.0946898	-0.18363	-0.128004
	71	-0.72386	0.353929	1.08296	-0.425444	0.192879	-0.246877	-0.303595	0.324071	-0.509572	0.85578	-0.721018	-0.120044	0.585955	0.113302	-0.00279999	0.53444	-1.31719	-0.200111	0.27815	-0.360734	0.244677	0.259266	-1.48733	0.235962	0.600912
	72	0.561991	-1.86246	0.0878873	0.265605	0.199071	-0.240387	0.462253	-0.38576	-0.0874907	0.585026	-0.306701	-0.518991	1.007	-0.26135	-0.326821	0.991299	-1.61877	-0.200111	0.27815	-0.360734	0.244677	0.225923	-1.51406	0.956634	-0.2185
	73	-0.844112	1.04124	0.961622	-0.539193	-0.324756	-0.0779553	-0.136505	0.490732	-0.946255	0.153943	0.654553	0.27773	0.404995	-0.103478	-0.167186	0.494174	-0.720845	-0.0124567	-0.286629	-0.162517	0.44581	0.0314186	-1.66996	0.749654	0.386474
	74	-0.964365	1.72855	0.84028	-0.652942	-0.0538678	0.0640458	-0.022601	0.0118423	-0.496525	-0.68217	1.01591	0.726307	-0.68706	-0.51152	-0.470153	1.10342	0.497508	0.00200641	0.0102864	-0.0550086	0.0384795	-0.2138	0.0938245	0.0666415	0.0933417
	75	0.573999	1.49469	-0.799444	-0.726078	-0.503348	0.493655	-0.32167	0.306042	-1.23078	0.169396	-0.646995	1.62337	0.842991	0.378802	-0.498118	-1.17556	0.428118	-0.0157509	0.475242	-0.165996	-0.304307	0.16185	1.87683	0.132298	-1.85486
	76	0.495574	1.691	-0.833495	-0.704704	0.463768	-0.104876	-0.189691	-0.154818	0.167985	-0.0637623	-0.837891	0.59047	-0.275943	-0.0868651	-0.0407554	0.223575	0.185611	0.189661	-0.554492	0.143209	0.239612	0.138393	-0.277321	0.330061	-0.342442
	77	-0.735833	-0.674241	-0.592758	1.90346	1.49904	-0.442718	-0.523869	-0.488139	0.724677	-1.12821	0.650721	0.343774	-0.275943	-0.0868651	-0.0407554	0.223575	0.185611	0.932902	-0.806768	-0.862304	0.712484	0.137578	0.996814	0.106469	-1.08968
	78	0.152383	0.685654	0.43876	-1.02934	0.0485566	0.313341	0.250548	-0.555678	0.889193	0.622622	-0.911914	-1.15294	-0.197006	0.0543941	-0.00755002	-0.00295031	0.17708	0.441213	0.0576443	0.270575	-0.722984	1.18586	0.976503	-1.04648	-0.891121
	79	-0.297013	0.377261	-0.014708	0.16943	-1.17956	0.449046	-0.374648	1.01068	0.157028	0.101389	-0.0666811	-0.267574	0.160713	-0.325943	0.316833	-0.589944	0.45824	-0.200111	0.27815	-0.360734	0.244677	-1.41151	1.06203	0.193053	0.562962
	80	0.856331	-0.370933	-0.469468	-0.363458	0.933313	0.529226	-0.295337	-1.05892	-1.71982	1.13667	-1.12704	1.12053	0.770733	0.244441	-0.524348	-0.278818	-0.295514	-1.04276	0.283422	0.493656	0.249963	0.12585	-0.0802618	0.205351	-0.333465
	81	0.856331	-0.370933	-0.469468	-0.363458	-1.13723	1.20491	0.373021	-0.392274	0.356505	-0.0160294	-1.4348	0.798151	0.770733	0.244441	-0.524348	-0.278818	-0.295514	-1.04276	0.283422	0.493656	0.249963	0.12585	-0.0802618	0.205351	-0.333465
	82	0.117579	1.18148	-0.450722	-0.345885	0.104711	0.277576	0.197466	-0.526134	0.196334	-0.0297737	0.0519994	-0.213317	1.41143	0.156406	0.095601	-0.558755	-1.1985	0.84466	0.00501409	-0.909398	0.0331936	-0.202071	1.1709	-0.0322403	-0.662869
	83	-0.140164	-0.015348	0.0533935	0.126684	-0.627658	0.268732	0.19757	0.148959	-0.496525	-0.68217	1.01591	0.726307	0.674621	0.175026	0.114429	-0.539195	-0.440667	0.00200641	0.0102864	-0.0550086	0.0384795	-0.0561109	-0.433227	0.123082	0.262532
	84	0.126362	-0.352157	0.367419	-0.337577	-0.0538678	0.0640458	-0.022601	0.0118423	1.28292	0.31788	-1.38749	-0.7481	-0.275943	-0.0868651	-0.0407554	0.223575	0.185611	-0.370009	0.377973	-0.447965	0.38633	2.10636	-0.660232	-0.934445	-0.792039
	85	1.08805	-0.211917	-1.04492	-0.144269	0.192879	-0.246877	-0.303595	0.324071	-0.985562	0.285106	0.535872	0.223473	1.01538	-1.06224	0.445724	1.0004	-1.61005	0.543919	-0.457223	0.425178	-0.451025	0.648274	-1.17552	0.649922	-0.609035
	86	-0.603608	-0.333381	1.20431	-0.311696	-0.980522	0.657674	1.35057	-0.932188	-0.332009	1.06866	-0.546722	-0.770408	1.14505	-0.928304	-0.946409	1.1411	-0.736206	-1.49973	0.70102	0.0570845	0.668641	-0.226343	0.290884	-0.0580691	0.102318
	87	0.631634	-0.52513	-0.696202	0.235924	-0.0819451	0.0819281	0.00393969	-0.00292951	-0.725741	1.37341	-0.0711486	-1.17525	0.95417	-0.345777	-0.357375	-0.235864	-0.150177	-0.200111	0.27815	-0.360734	0.244677	-0.445934	0.529099	-0.51447	0.725245
	88	1.08805	-0.211917	-1.04492	-0.144269	0.235213	0.508989	0.444074	-1.07888	-0.985562	0.285106	0.535872	0.223473	0.142989	-1.18367	1.08673	0.872846	-0.993105	0.362853	-1.41619	0.233919	0.848076	-0.10547	-0.919123	-0.152168	1.04567
	89	0.159407	0.690474	-0.36343	-0.210763	-0.110022	0.0998105	0.0304804	-0.0177013	0.196334	-0.0297737	0.0519994	-0.213317	-0.197006	0.0543941	-0.00755002	-0.00295031	0.17708	0.549109	0.313718	-0.418521	-0.445462	-0.238886	0.487944	-0.18278	0.111295
	90	-0.140164	-0.015348	0.0533935	0.126684	-1.18331	-1.07249	1.14032	1.0068	-1.21548	1.74133	-1.49404	-0.0267717	0.31938	-0.251636	-0.207367	0.050487	0.0198502	-0.568044	-0.599131	1.04121	0.174072	-0.226343	0.290884	-0.0580691	0.102318
	91	-0.77447	2.37857	0.177532	-0.568874	-0.0538678	0.0640458	-0.022601	0.0118423	1.43284	1.09612	-1.16023	-2.24599	-0.275943	-0.0868651	-0.0407554	0.223575	0.185611	-0.0829423	0.0601979	-0.0986237	0.109306	-0.2138	0.0938245	0.0666415	0.0933417
	92	0.666437	-1.02096	0.193279	-0.447526	-0.1381	0.117693	0.0570212	-0.0324731	-1.37929	0.589848	1.01145	-0.181368	0.674621	0.175026	0.114429	-0.539195	-0.440667	-0.200111	0.27815	-0.360734	0.244677	0.74189	1.68832	-0.117974	-2.07621
	93	-0.533966	1.00395	0.420216	-0.341377	-0.0538678	0.0640458	-0.022601	0.0118423	-0.631136	0.111526	-0.0583814	0.574056	-0.275943	-0.0868651	-0.0407554	0.223575	0.185611	0.00200641	0.0102864	-0.0550086	0.0384795	-0.2138	0.0938245	0.0666415	0.0933417
	94	-0.837088	1.04606	0.159432	0.279379	0.56	0.13793	-0.68239	-0.0125072	1.0231	-0.770421	-0.780466	0.650621	0.302972	-0.178999	-0.298366	0.227383	-0.133036	-1.12771	0.333333	0.45004	0.32079	-0.0326538	1.72092	-0.0746819	-1.24989
	95	0.0549613	-0.151032	-0.468822	0.502369	0.199071	-0.240387	0.462253	-0.38576	1.0231	-0.770421	-0.780466	0.650621	-0.301506	0.785872	-0.141318	-0.272429	0.0232107	-1.12771	0.333333	0.45004	0.32079	-0.421662	1.40911	-0.488641	-0.039942
	96	0.166431	0.695294	-1.16562	0.60781	-0.497156	0.500145	0.444178	-0.403789	0.724677	-1.12821	0.650721	0.343774	-0.569422	-0.300424	0.342637	0.0998286	0.483913	0.441213	0.0576443	0.270575	-0.722984	0.137578	0.996814	0.106469	-1.08968
	97	0.441739	-1.17515	-0.0334548	0.151857	0.379536	-0.0512285	-0.110068	-0.199134	-0.630436	0.710873	0.884465	-1.07725	-0.713391	0.360424	0.192267	-0.0563876	0.334309	-0.200111	0.27815	-0.360734	0.244677	0.0890342	-0.763218	0.0548114	0.440698
	98	-0.183785	-0.314869	0.908824	-0.535393	0.397675	-1.59714	0.612516	0.521595	0.616326	1.07227	-2.04182	-0.60057	0.563442	0.899605	-0.026314	-1.47889	0.137628	0.628867	-0.507134	0.468793	-0.521851	-0.445934	0.529099	-0.51447	0.725245
	99	1.23609	-1.39987	0.76809	-1.53254	-0.318564	-0.0714653	0.629343	-0.2191	-0.931653	1.12653	-1.13534	0.278902	-0.29235	-0.0142284	-0.131755	0.400471	0.0327248	0.821712	-0.300972	-0.176688	-0.315155	0.0890342	-0.763218	0.0548114	0.440698
	100	-0.466117	1.55076	0.578849	-0.898013	1.28618	0.140284	-1.44834	0.0222306	0.438763	0.859387	-2.21612	0.0497934	1.15935	-1.72309	0.596094	1.15662	-1.46045	0.540625	0.304648	0.421698	-1.20114	0.0647623	-1.64323	0.0289826	1.20589
	101	-0.466117	1.55076	0.578849	-0.898013	-0.1381	0.117693	0.0570212	-0.0324731	0.438763	0.859387	-2.21612	0.0497934	1.00604	-1.88145	-1.0916	0.990261	0.597547	0.35297	0.869427	0.22348	-1.40227	0.593273	1.36208	-0.920914	-0.660799
	102	0.776148	1.36383	-2.12385	0.46818	-0.505221	-0.267113	0.435816	0.304105	0.438763	0.859387	-2.21612	0.0497934	-2.07832	0.480084	0.368079	0.919737	0.530009	-0.208596	0.269079	0.479484	-0.511002	-1.63589	1.53563	1.57796	-1.24505
	103	1.25716	-1.38541	-1.63848	0.923175	-0.324756	-0.0779553	-0.136505	0.490732	-0.468176	-0.648181	1.9058	-0.0774804	-0.299029	-0.0211269	-0.13873	-0.269741	0.764889	0.634058	0.263807	-0.374906	-0.516288	-0.421662	1.40911	-0.488641	-0.039942
	104	-0.061739	-0.211653	0.0874443	0.10531	-0.324756	-0.0779553	-0.136505	0.490732	-0.931653	1.12653	-1.13534	0.278902	-0.29235	-0.0142284	-0.131755	0.400471	0.0327248	-0.0124567	-0.286629	-0.162517	0.44581	-0.421662	1.40911	-0.488641	-0.039942
	105	0.166431	0.695294	-1.16562	0.60781	0.042365	0.306851	-0.5153	0.154153	-0.318962	-0.469286	1.19021	0.075943	0.590909	-1.5007	0.00237471	0.539815	0.16617	0.256852	-0.139448	0.0758368	-0.174	0.0890342	-0.763218	0.0548114	0.440698
	106	-0.500921	2.04658	-0.310633	-0.214562	-0.0538678	0.0640458	-0.022601	0.0118423	-1.07878	-0.42516	2.0884	0.113786	0.672144	0.982024	0.111842	-0.541883	-1.18235	0.566866	-0.151237	-0.307533	-0.102676	-0.2138	0.0938245	0.0666415	0.0933417
	107	0.441739	-1.17515	-0.0334548	0.151857	-1.17337	0.455536	0.3912	0.300848	-0.198098	-0.324379	-0.415274	1.03315	0.302972	-0.178999	-0.298366	0.227383	-0.133036	-0.200111	0.27815	-0.360734	0.244677	-0.0902694	0.814182	0.620161	-1.30411
	108	-0.225612	0.176136	0.821533	-0.670515	0.379536	-0.0512285	-0.110068	-0.199134	-0.198098	-0.324379	-0.415274	1.03315	0.302972	-0.178999	-0.298366	0.227383	-0.133036	0.926314	0.716974	-0.869263	-0.78775	0.0890342	-0.763218	0.0548114	0.440698
	109	-0.528735	0.218245	0.560748	-0.0497593	0.379536	-0.0512285	-0.110068	-0.199134	0.672324	0.540901	-1.20489	-0.556834	0.302972	-0.178999	-0.298366	0.227383	-0.133036	0.441213	0.0576443	0.270575	-0.722984	-0.309045	-0.221739	0.387352	0.0660466
	110	-0.15074	0.727762	0.177975	-0.408579	-0.6638	-0.480644	0.215749	0.842081	-0.524174	-0.116811	1.06887	-0.121217	1.13265	0.678002	-0.195577	-0.198287	-1.4882	-0.378493	0.368902	0.392254	-0.369349	-1.42324	-0.0150434	0.291935	1.31917
	111	-0.908489	1.24718	-0.67681	1.11933	0.192879	-0.246877	-0.303595	0.324071	-1.55686	0.376964	0.837149	0.468996	-0.275943	-0.0868651	-0.0407554	0.223575	0.185611	-0.200111	0.27815	-0.360734	0.244677	-0.0902694	0.814182	0.620161	-1.30411
	112	-0.234395	1.70977	0.00339272	-0.678823	0.0904548	-0.496172	-0.576743	0.891591	-1.55686	0.376964	0.837149	0.468996	-0.275943	-0.0868651	-0.0407554	0.223575	0.185611	0.628867	-0.507134	0.468793	-0.521851	0.478042	-0.451408	0.468771	-0.769249
	113	-0.683791	1.40138	-0.450075	0.519943	-1.17337	0.455536	0.3912	0.300848	0.384854	0.0179591	-0.544914	-0.00563633	0.580044	0.107197	-0.772758	0.528026	-0.584224	-1.12771	0.333333	0.45004	0.32079	0.14665	0.143525	-0.640031	0.494923
	114	-0.605366	1.20508	-0.416025	0.498569	-0.0538678	0.0640458	-0.022601	0.0118423	-0.0205352	-0.111495	-0.240978	0.38279	0.31938	-0.251636	-0.207367	0.050487	0.0198502	-0.460147	-0.343057	0.352119	0.451594	-0.226343	0.290884	-0.0580691	0.102318
	115	-1.00619	2.21955	0.752989	-0.788064	0.371471	-0.818487	-0.11843	0.50876	0.0187712	-0.242658	-0.122297	0.437047	-0.789083	-0.587041	-0.601334	0.836625	1.08532	-0.200111	0.27815	-0.360734	0.244677	-0.445934	0.529099	-0.51447	0.725245
	116	-0.844112	1.04124	0.961622	-0.539193	-0.0538678	0.0640458	-0.022601	0.0118423	-0.374961	0.0620847	0.353276	0.0322064	0.118767	0.410426	0.297643	-0.47937	-0.279172	-0.84992	0.489585	-0.151825	0.456659	0.420426	-1.35815	1.16361	-0.823474
	117	0.152383	0.685654	0.43876	-1.02934	-0.1381	0.117693	0.0570212	-0.0324731	0.157028	0.101389	-0.0666811	-0.267574	-0.571899	0.506575	0.34005	0.0971407	-0.257765	-0.392956	0.0719868	0.284746	0.0379814	-0.0326538	1.72092	-0.0746819	-1.24989
	118	0.0321304	1.37296	0.317418	-1.14308	-0.655735	0.286614	0.224111	0.134187	1.11632	-0.060155	-2.33299	0.760308	0.950925	0.460428	0.40302	-0.902352	-0.892653	0.171904	-0.0895366	0.0322216	-0.103174	-0.25143	0.685004	-0.30749	0.120271
	119	-0.160954	-1.83887	0.122584	1.11006	0.379536	-0.0512285	-0.110068	-0.199134	-0.931653	1.12653	-1.13534	0.278902	-0.157537	0.125024	0.00905269	-0.116213	0.172814	-0.200111	0.27815	-0.360734	0.244677	-0.479277	0.502372	0.206201	-0.0941669
	120	-0.417265	1.06457	-0.13605	0.0556818	-0.318564	-0.0714653	0.629343	-0.2191	-1.21269	0.967883	1.95695	-1.68978	0.437785	-0.0397471	-0.157559	-0.289302	0.00705266	-0.200111	0.27815	-0.360734	0.244677	-0.479277	0.502372	0.206201	-0.0941669
	121	-0.286437	-0.365849	-0.13929	0.704693	-0.1381	0.117693	0.0570212	-0.0324731	0.330945	-0.823469	1.12629	-0.0610661	0.671376	0.981231	0.874824	-1.20568	-1.18314	0.171904	-0.0895366	0.0322216	-0.103174	-0.25143	0.685004	-0.30749	0.120271
	122	0.657654	0.512681	-0.624861	-0.455834	-0.1381	0.117693	0.0570212	-0.0324731	0.23564	-0.160936	0.17068	-0.15906	1.54625	0.295658	0.236408	-1.07544	-1.05841	0.359558	-0.654315	0.230439	0.0979591	-0.83147	0.873518	-0.0572187	0.341617
	123	0.00610952	0.335153	0.246077	-0.451326	0.0324271	-1.22118	0.233824	0.86011	0.196334	-0.0297737	0.0519994	-0.213317	1.54625	0.295658	0.236408	-1.07544	-1.05841	0.552403	-0.448153	-0.415041	0.304655	-0.661238	0.149407	0.123932	0.50183
	124	0.263852	1.53198	-0.258038	-0.923894	-1.36003	0.259888	0.197674	0.824053	-0.102093	-0.387564	1.48319	-0.520164	1.54625	0.295658	0.236408	-1.07544	-1.05841	1.30162	-0.412584	-0.472827	-0.385484	-0.603622	1.05615	-0.57091	0.556055
	125	-0.297013	0.377261	-0.014708	0.16943	-0.637596	-1.25929	0.946695	0.854916	0.873891	-0.949316	-0.0648729	0.497198	0.95417	-0.345777	-0.357375	-0.235864	-0.150177	-1.12771	0.333333	0.45004	0.32079	-0.226343	0.290884	-0.0580691	0.102318
	126	-0.957341	1.73337	0.0380896	0.165631	0.953326	-0.255915	-0.330239	-0.336251	-0.630436	0.710873	0.884465	-1.07725	-0.236474	-0.0162355	-0.0241527	0.110313	0.181346	-0.10589	-0.245788	0.634087	-0.239043	-0.43339	0.332039	-0.389759	0.716269
	127	-0.732643	1.88757	0.264824	-0.433752	-0.0819451	0.0819281	0.00393969	-0.00292951	0.157028	0.101389	-0.0666811	-0.267574	-0.236474	-0.0162355	-0.0241527	0.110313	0.181346	0.0869551	-0.0396251	-0.0113935	-0.0323471	-0.263158	-0.392072	-0.208609	0.876482
	128	-0.45031	0.0219401	0.594799	-0.0711326	0.199071	-0.240387	0.462253	-0.38576	0.224683	0.00421478	0.941889	-1.0171	-0.0128008	-0.535031	-0.603559	0.703802	0.323215	-0.208596	0.269079	0.479484	-0.511002	-0.649509	1.22648	0.0250503	-0.25438
	129	-0.338841	0.868267	-0.101999	0.0343084	0.379536	-0.0512285	-0.110068	-0.199134	0.402246	0.217099	1.11619	-1.66747	0.270182	-0.24273	-0.307993	1.01086	-0.860935	-0.200111	0.27815	-0.360734	0.244677	-1.05932	0.690886	0.456473	0.127178
	130	1.01665	-0.0107921	-1.88117	0.695677	-0.1381	0.117693	0.0570212	-0.0324731	0.683281	0.37575	-1.9761	0.301211	1.96138	-0.0851001	-0.857571	-0.624995	-0.627037	-0.200111	0.27815	-0.360734	0.244677	0.259266	-1.48733	0.235962	0.600912
	131	0.75891	-1.20762	-1.37705	1.16825	-0.1381	0.117693	0.0570212	-0.0324731	-0.171838	1.08241	-2.03352	0.24106	1.96138	-0.0851001	-0.857571	-0.624995	-0.627037	-0.200111	0.27815	-0.360734	0.244677	0.259266	-1.48733	0.235962	0.600912
	132	-0.364862	-0.169544	-0.173341	0.726067	0.421434	-0.860742	-0.937359	1.24814	0.983798	-0.639258	-0.899147	0.596364	-0.929618	0.886911	0.0156664	0.684135	-0.538926	-1.21596	1.14512	0.402946	-0.3585	0.171737	-0.250595	-0.39061	0.47697
	133	-0.0913119	-0.501533	-0.661506	1.08038	-0.455258	-0.309368	-0.383113	1.04348	-0.414267	0.193247	0.234596	-0.0220506	0.674621	0.175026	0.114429	-0.539195	-0.440667	-0.200111	0.27815	-0.360734	0.244677	-0.226343	0.290884	-0.0580691	0.102318
	134	0.666437	-1.02096	0.193279	-0.447526	2.01667	-0.61164	-0.690959	-0.6548	-0.00887785	0.322701	-0.0693405	-0.410477	0.950925	0.460428	0.40302	-0.902352	-0.892653	-0.020941	-0.295699	0.677702	-0.309869	0.259266	-1.48733	0.235962	0.600912
	135	0.891135	-0.866759	0.420013	-1.04691	-0.1381	0.117693	0.0570212	-0.0324731	0.306241	0.280284	-0.782274	-0.11415	-0.29235	-0.0142284	-0.131755	0.400471	0.0327248	-0.200111	0.27815	-0.360734	0.244677	0.763505	0.637966	-0.739763	-0.500586
	136	0.856331	-0.370933	-0.469468	-0.363458	0.379536	-0.0512285	-0.110068	-0.199134	-1.31234	-0.106674	1.07717	0.720413	0.992697	0.533437	-1.86932	0.975783	-0.894525	0.444507	-0.704227	0.274055	0.0271325	-0.138813	-0.94585	0.568503	0.22626
	137	-0.061739	-0.211653	0.0874443	0.10531	-0.0538678	0.0640458	-0.022601	0.0118423	-0.0314923	0.0536558	0.530232	-0.475254	-0.275943	-0.0868651	-0.0407554	0.223575	0.185611	-0.0829423	0.0601979	-0.0986237	0.109306	-0.2138	0.0938245	0.0666415	0.0933417
	138	0.546185	-0.333645	0.0719372	-0.561275	-0.296679	-0.0958376	-0.163046	0.505503	-0.180706	-0.125239	1.24583	-0.628678	-0.332586	-0.085651	0.614625	-0.150065	0.0361928	0.552403	-0.448153	-0.415041	0.304655	-1.22873	0.140862	0.498914	0.714199
	139	-1.29351	0.732847	0.508154	0.659573	0.0124146	-0.436035	0.268727	0.137445	-0.0765335	0.419875	-1.07791	0.339053	-0.288917	0.798876	0.635615	0.404197	-1.44191	-0.200111	0.27815	-0.360734	0.244677	-0.138813	-0.94585	0.568503	0.22626
	140	-0.582535	-0.31892	-1.20227	2.14402	-0.601454	-0.509919	0.928515	0.161794	0.768329	0.477715	0.693569	-2.11015	0.914702	-0.416407	-0.373978	-0.122601	-0.145911	0.00200641	0.0102864	-0.0550086	0.0384795	-1.00089	0.323493	-0.0147772	0.928637
	141	0.905183	-0.857119	-1.18437	0.590236	0.199071	-0.240387	0.462253	-0.38576	-0.647828	0.511734	-0.776634	0.584577	-0.442997	0.639721	-0.289101	-0.425958	0.615285	0.180388	-0.0804664	-0.807997	0.652506	-0.138813	-0.94585	0.568503	0.22626
	142	0.0967889	-0.642038	-0.381531	0.637491	0.551936	-0.629329	-0.690751	0.695387	-0.647828	0.511734	-0.776634	0.584577	0.167391	-0.319044	0.323809	0.0802684	-0.273923	-0.200111	0.27815	-0.360734	0.244677	-0.114541	-0.0658338	0.594332	-0.538927
	143	0.358084	-0.193141	-0.208037	-0.118387	-0.0538678	0.0640458	-0.022601	0.0118423	-0.631136	0.111526	-0.0583814	0.574056	1.51002	-0.581177	-0.540589	-0.29569	-0.311672	0.0869551	-0.0396251	-0.0113935	-0.0323471	-0.657766	0.805637	0.995143	-1.09175
	144	0.891135	-0.866759	0.420013	-1.04691	0.192879	-0.246877	-0.303595	0.324071	-1.01391	0.251117	-0.354018	1.02726	1.15935	-1.72309	0.596094	1.15662	-1.46045	-0.200111	0.27815	-0.360734	0.244677	0.0647623	-1.64323	0.0289826	1.20589
	145	-0.140164	-0.015348	0.0533935	0.126684	-0.0819451	0.0819281	0.00393969	-0.00292951	1.09076	-0.867595	0.228104	-0.0989089	-0.236474	-0.0162355	-0.0241527	0.110313	0.181346	0.00200641	0.0102864	-0.0550086	0.0384795	-0.226343	0.290884	-0.0580691	0.102318
	146	-0.0199113	-0.702658	0.174736	0.240432	1.28243	-1.38125	0.0666311	0.0183565	1.37823	-0.344653	-0.431873	-0.650106	0.362093	-0.987212	-0.951159	0.603711	0.75806	0.0869551	-0.0396251	-0.0113935	-0.0323471	-0.2138	0.0938245	0.0666415	0.0933417
	147	0.441739	-1.17515	-0.0334548	0.151857	0.572384	0.15091	0.849306	-1.43217	0.157028	0.101389	-0.0666811	-0.267574	0.88228	-2.00929	1.07049	0.855973	-1.00926	-0.200111	0.27815	-0.360734	0.244677	-0.138813	-0.94585	0.568503	0.22626
	148	0.951994	2.00421	-1.18222	-1.0849	-1.69101	0.624457	0.55829	0.467508	-0.524174	-0.116811	1.06887	-0.121217	-1.39414	1.99635	1.84646	-0.989748	-0.976349	0.256852	-0.139448	0.0758368	-0.174	0.717618	0.808299	-0.143803	-1.31102
	149	-0.297013	0.377261	-0.014708	0.16943	1.47096	-0.424836	-0.497329	-0.502911	-0.986262	-0.314242	-0.406974	1.87478	-0.236474	-0.0162355	-0.0241527	0.110313	0.181346	0.915934	-0.824909	0.818134	-0.798875	0.47457	-1.10764	-0.40244	0.824327
	150	-0.192568	1.21877	0.090684	-0.543701	0.463768	-0.104876	-0.189691	-0.154818	0.0900721	0.79791	-0.132405	-1.16935	0.691223	-0.617383	-0.632014	1.46772	-1.16252	0.27461	-0.604404	0.186824	0.168786	-0.226343	0.290884	-0.0580691	0.102318
	151	0.615827	1.00369	-0.712152	-0.590956	-0.0819451	0.0819281	0.00393969	-0.00292951	0.534068	0.196854	-1.26051	0.147787	-0.236474	-0.0162355	-0.0241527	0.110313	0.181346	0.00200641	0.0102864	-0.0550086	0.0384795	-0.226343	0.290884	-0.0580691	0.102318
	152	-0.114143	1.02246	0.124735	-0.565074	0.192879	-0.246877	-0.303595	0.324071	0.384854	0.0179591	-0.544914	-0.00563633	-0.100893	0.12381	-0.646327	0.257427	0.322233	-0.200111	0.27815	-0.360734	0.244677	0.714961	-1.12207	-0.791421	1.02979
	153	-0.500921	2.04658	-0.310633	-0.214562	-0.0538678	0.0640458	-0.022601	0.0118423	0.224683	0.00421478	0.941889	-1.0171	-0.275943	-0.0868651	-0.0407554	0.223575	0.185611	-0.0829423	0.0601979	-0.0986237	0.109306	-0.2138	0.0938245	0.0666415	0.0933417
	154	-1.64548	1.26114	0.962268	0.326634	0.243278	1.27625	0.452436	-1.78678	0.45251	-0.0792148	0.463657	-0.755166	0.38325	0.683618	-0.953682	-0.855353	0.734766	-1.31207	0.136241	0.255302	0.869773	0.544729	-0.397954	-0.972572	0.869575
	155	-1.64548	1.26114	0.962268	0.326634	-1.18144	-0.311723	0.382839	1.00874	0.45251	-0.0792148	0.463657	-0.755166	0.396607	0.697415	-0.939731	0.485073	-0.729562	-1.31207	0.136241	0.255302	0.869773	0.250195	-0.634039	0.982462	-0.983687
	156	-1.64548	1.26114	0.962268	0.326634	0.760913	1.10733	0.285346	-1.95344	0.601723	0.0996805	-0.251937	-0.601743	0.95417	-0.345777	-0.357375	-0.235864	-0.150177	-1.31207	0.136241	0.255302	0.869773	-0.138813	-0.94585	0.568503	0.22626
	157	-1.64548	1.26114	0.962268	0.326634	-0.324756	-0.0779553	-0.136505	0.490732	0.45251	-0.0792148	0.463657	-0.755166	0.95417	-0.345777	-0.357375	-0.235864	-0.150177	-1.31207	0.136241	0.255302	0.869773	0.250195	-0.634039	0.982462	-0.983687
	158	-1.64548	1.26114	0.962268	0.326634	-1.00284	-0.883333	0.568003	1.19343	0.45251	-0.0792148	0.463657	-0.755166	0.95417	-0.345777	-0.357375	-0.235864	-0.150177	-1.31207	0.136241	0.255302	0.869773	0.0890342	-0.763218	0.0548114	0.440698
	159	0.0549613	-0.151032	-0.468822	0.502369	-0.0538678	0.0640458	-0.022601	0.0118423	0.117721	0.232551	-0.185362	-0.321831	-0.275943	-0.0868651	-0.0407554	0.223575	0.185611	-0.0829423	0.0601979	-0.0986237	0.109306	-0.2138	0.0938245	0.0666415	0.0933417
	160	0.204787	-0.548462	0.40147	-0.35895	-0.999097	0.638204	-0.946969	1.19731	0.969195	-1.61185	0.890741	0.595191	0.828513	-1.28513	-0.48862	0.953721	-0.280752	-1.77752	0.544768	0.65895	0.532771	0.842778	-1.01961	0.856901	-1.21401
	161	-0.500921	2.04658	-0.310633	-0.214562	0.463768	-0.104876	-0.189691	-0.154818	-0.0351376	-1.08409	1.54891	0.381617	-0.275943	-0.0868651	-0.0407554	0.223575	0.185611	-1.30688	0.907182	-0.588396	0.875336	-0.226343	0.290884	-0.0580691	0.102318
	162	0.729055	0.311556	0.21138	-1.29578	0.042365	0.306851	-0.5153	0.154153	0.26329	-0.726295	0.117723	0.688464	0.127923	-0.389674	0.307206	0.193531	-0.269658	0.745248	-0.24199	-1.06052	0.511351	0.283538	-0.607313	0.261791	-0.164275
	163	0.0479372	-0.155853	0.333368	-0.316204	0.596142	0.887306	-0.700569	-0.705629	-0.0481843	0.453864	-0.188021	-0.464734	-0.199483	0.861393	-0.0101374	-0.00563824	-0.564598	0.46416	0.36363	-0.462136	-0.374635	-1.22873	0.140862	0.498914	0.714199
	164	-1.19225	-0.987454	-0.244036	2.28365	-1.1715	1.2163	-0.366286	0.302785	-0.332009	1.06866	-0.546722	-0.770408	-1.13232	1.45723	-0.935215	-0.705658	1.51303	1.67883	-0.00932846	-0.92357	-0.727772	1.52632	-0.471718	-0.684173	-0.570694
	165	-0.443286	0.0267604	-0.207391	0.74744	0.981403	-0.273797	-0.35678	-0.321479	0.181031	-1.60171	0.899041	1.43682	-1.20669	0.600716	0.490058	0.383492	-0.0877383	0.929608	-0.0448974	-0.865783	-0.037633	-0.661238	0.149407	0.123932	0.50183
	166	-0.445045	1.56522	-1.82772	1.5577	-0.0538678	0.0640458	-0.022601	0.0118423	0.927799	-0.107888	-1.73608	0.552628	-0.275943	-0.0868651	-0.0407554	0.223575	0.185611	-0.182354	-0.186806	-0.249747	0.587463	-0.636966	1.02942	0.149761	-0.263357
	167	-0.675008	-0.132256	0.368065	0.52825	0.794746	-0.469445	-0.550306	0.201726	0.181031	-1.60171	0.899041	1.43682	-1.06024	-0.867131	0.643016	0.542396	0.803543	-0.568044	-0.599131	1.04121	0.174072	0.316882	-0.580586	-0.45888	0.655137
	168	-0.0913119	-0.501533	-0.661506	1.08038	1.64955	-0.996446	-0.312164	-0.318222	-1.74538	0.329231	1.43406	0.261315	-1.06024	-0.867131	0.643016	0.542396	0.803543	0.929608	-0.0448974	-0.865783	-0.037633	-0.83147	0.873518	-0.0572187	0.341617
	169	-0.0565084	-0.997359	0.227976	0.396928	0.192879	-0.246877	-0.303595	0.324071	0.846241	-0.383957	-0.0119162	-0.350326	-0.571899	0.506575	0.34005	0.0971407	-0.257765	0.256852	-0.139448	0.0758368	-0.174	0.0890342	-0.763218	0.0548114	0.440698
	170	0.406936	-0.679326	-0.922937	0.835307	-0.994779	-0.116074	0.576365	0.485537	0.724677	-1.12821	0.650721	0.343774	-0.293118	-0.0150215	0.631227	-0.263328	0.0319269	-0.0124567	-0.286629	-0.162517	0.44581	0.0890342	-0.763218	0.0548114	0.440698
	171	-0.0565084	-0.997359	0.227976	0.396928	0.566192	0.14442	0.0834581	-0.722338	-0.332009	1.06866	-0.546722	-0.770408	-0.571899	0.506575	0.34005	0.0971407	-0.257765	-0.200111	0.27815	-0.360734	0.244677	0.0890342	-0.763218	0.0548114	0.440698
	172	0.905183	-0.857119	-1.18437	0.590236	0.192879	-0.246877	-0.303595	0.324071	1.0231	-0.770421	-0.780466	0.650621	0.296293	-0.185898	-0.305341	-0.44283	0.599127	-0.662265	-0.0751941	0.0463929	0.657792	0.0890342	-0.763218	0.0548114	0.440698
	173	0.905183	-0.857119	-1.18437	0.590236	0.192879	-0.246877	-0.303595	0.324071	0.289549	0.680492	-1.50053	-0.10363	-0.571899	0.506575	0.34005	0.0971407	-0.257765	-0.200111	0.27815	-0.360734	0.244677	0.478042	-0.451408	0.468771	-0.769249
	174	0.856331	-0.370933	-0.469468	-0.363458	-0.0538678	0.0640458	-0.022601	0.0118423	0.724677	-1.12821	0.650721	0.343774	-0.275943	-0.0868651	-0.0407554	0.223575	0.185611	0.566866	-0.151237	-0.307533	-0.102676	-0.226343	0.290884	-0.0580691	0.102318
	175	-0.0234634	0.0452722	-0.502873	0.523742	0.379536	-0.0512285	-0.110068	-0.199134	0.534068	0.196854	-1.26051	0.147787	-0.157537	0.125024	0.00905269	-0.116213	0.172814	-0.208596	0.269079	0.479484	-0.511002	0.0890342	-0.763218	0.0548114	0.440698
	176	0.856331	-0.370933	-0.469468	-0.363458	0.379536	-0.0512285	-0.110068	-0.199134	-0.630436	0.710873	0.884465	-1.07725	-0.299029	-0.0211269	-0.13873	-0.269741	0.764889	-0.662265	-0.0751941	0.0463929	0.657792	0.0890342	-0.763218	0.0548114	0.440698
	177	0.891135	-0.866759	0.420013	-1.04691	0.199071	-0.240387	0.462253	-0.38576	1.14467	-0.0261665	-1.4431	-0.0434791	-0.157537	0.125024	0.00905269	-0.116213	0.172814	-0.662265	-0.0751941	0.0463929	0.657792	0.0890342	-0.763218	0.0548114	0.440698
	178	-1.053	-0.641774	0.750838	0.88707	-0.1381	0.117693	0.0570212	-0.0324731	-0.630436	0.710873	0.884465	-1.07725	-0.571899	0.506575	0.34005	0.0971407	-0.257765	0.256852	-0.139448	0.0758368	-0.174	-0.491006	-0.574704	0.305083	0.662044
	179	0.406936	-0.679326	-0.922937	0.835307	0.379536	-0.0512285	-0.110068	-0.199134	0.0580776	-0.37382	-0.00361663	0.491304	-0.293118	-0.0150215	0.631227	-0.263328	0.0319269	-0.85511	-0.281357	0.691873	0.451096	0.0890342	-0.763218	0.0548114	0.440698
	180	0.201234	0.199468	-0.276139	-0.0756406	0.373344	-0.0577185	-0.875916	0.510697	-0.864697	0.430012	-1.06961	1.18068	-0.299029	-0.0211269	-0.13873	-0.269741	0.764889	-0.200111	0.27815	-0.360734	0.244677	-0.138813	-0.94585	0.568503	0.22626
	181	0.441739	-1.17515	-0.0334548	0.151857	1.29237	0.146774	-0.682494	-0.6876	0.590766	0.264832	0.519273	-1.45979	-0.236474	-0.0162355	-0.0241527	0.110313	0.181346	-1.31207	0.136241	0.255302	0.869773	0.0890342	-0.763218	0.0548114	0.440698
	182	-0.589559	-0.323741	-0.400075	1.32545	0.953326	-0.255915	-0.330239	-0.336251	0.0864269	-0.339832	0.886273	-0.312483	0.395071	0.695829	0.586233	-0.842526	-0.731157	-1.04276	0.283422	0.493656	0.249963	-0.226343	0.290884	-0.0580691	0.102318
	183	-1.29351	0.732847	0.508154	0.659573	1.47096	-0.424836	-0.497329	-0.502911	-1.16312	0.0722217	0.361576	0.873836	-0.236474	-0.0162355	-0.0241527	0.110313	0.181346	0.171904	-0.0895366	0.0322216	-0.103174	0.478042	-0.451408	0.468771	-0.769249
	184	0.441739	-1.17515	-0.0334548	0.151857	0.379536	-0.0512285	-0.110068	-0.199134	-0.687135	0.642896	-0.895315	0.530319	-0.437087	0.645827	0.480857	-0.419544	-0.117676	-0.0124567	-0.286629	-0.162517	0.44581	0.478042	-0.451408	0.468771	-0.769249
	185	-0.281206	-1.15156	0.00124206	0.996311	0.379536	-0.0512285	-0.110068	-0.199134	1.37823	-0.344653	-0.431873	-0.650106	-0.0135686	-0.535824	0.159423	0.040003	0.322417	-0.28506	0.328061	-0.404349	0.315504	0.478042	-0.451408	0.468771	-0.769249
	186	0.210017	-1.33417	0.542002	-0.067333	0.192879	-0.246877	-0.303595	0.324071	1.6904	-0.925465	0.816717	-1.14822	-0.157537	0.125024	0.00905269	-0.116213	0.172814	-0.0157509	0.475242	-0.165996	-0.304307	0.0890342	-0.763218	0.0548114	0.440698
	187	-0.297013	0.377261	-0.014708	0.16943	0.379536	-0.0512285	-0.110068	-0.199134	-0.496525	-0.68217	1.01591	0.726307	-0.571899	0.506575	0.34005	0.0971407	-0.257765	0.634058	0.263807	-0.374906	-0.516288	0.0890342	-0.763218	0.0548114	0.440698
	188	0.441739	-1.17515	-0.0334548	0.151857	0.192879	-0.246877	-0.303595	0.324071	1.49979	0.399601	-1.09451	-1.34421	-0.29235	-0.0142284	-0.131755	0.400471	0.0327248	0.256852	-0.139448	0.0758368	-0.174	-0.138813	-0.94585	0.568503	0.22626
	189	0.406936	-0.679326	-0.922937	0.835307	0.371471	-0.818487	-0.11843	0.50876	-0.687135	0.642896	-0.895315	0.530319	0.161481	-0.32515	-0.446149	0.0738548	0.459038	-0.74392	-0.787154	0.00625739	1.47873	-0.0811977	-0.0391071	-0.126339	0.280485
	190	-0.281206	-1.15156	0.00124206	0.996311	0.379536	-0.0512285	-0.110068	-0.199134	-0.375661	-0.537263	-0.589571	1.68352	-0.299029	-0.0211269	-0.13873	-0.269741	0.764889	0.449697	0.0667145	-0.569644	0.0326955	-0.25143	0.685004	-0.30749	0.120271
	191	-0.185543	1.22359	-0.711506	0.274871	0.0404919	-0.453917	0.242186	0.152216	-0.335654	-0.0690778	0.471956	0.0864635	-0.647591	-0.44089	-0.453551	0.990154	0.493242	0.256852	-0.139448	0.0758368	-0.174	0.113306	0.116798	0.0806402	-0.324489
	192	0.406936	-0.679326	-0.922937	0.835307	0.192879	-0.246877	-0.303595	0.324071	0.590766	0.264832	0.519273	-1.45979	-0.578578	0.499676	0.333074	-0.573072	0.474398	0.256852	-0.139448	0.0758368	-0.174	0.0890342	-0.763218	0.0548114	0.440698
	193	-0.0304875	0.040452	0.299317	-0.29483	-0.144291	0.111203	-0.708827	0.677358	-0.874954	1.19451	0.644445	-1.32867	-0.571899	0.506575	0.34005	0.0971407	-0.257765	-1.49973	0.70102	0.0570845	0.668641	0.0890342	-0.763218	0.0548114	0.440698
	194	0.664678	0.517501	-1.42705	0.362739	0.566192	0.14442	0.0834581	-0.722338	0.45251	-0.0792148	0.463657	-0.755166	-0.430408	0.652725	0.487833	0.250669	-0.84984	0.256852	-0.139448	0.0758368	-0.174	0.830235	-0.822554	0.732191	-1.20503
	195	-0.0565084	-0.997359	0.227976	0.396928	0.192879	-0.246877	-0.303595	0.324071	0.534068	0.196854	-1.26051	0.147787	0.158236	0.481056	0.314246	-0.592632	-0.283438	-0.392956	0.0719868	0.284746	0.0379814	-0.0694692	1.03797	-0.225221	-0.475726
	196	0.418908	0.348845	0.752786	-1.4936	-0.324756	-0.0779553	-0.136505	0.490732	-0.687135	0.642896	-0.895315	0.530319	-0.299029	-0.0211269	-0.13873	-0.269741	0.764889	-0.200111	0.27815	-0.360734	0.244677	0.0890342	-0.763218	0.0548114	0.440698
	197	0.664678	0.517501	-1.42705	0.362739	0.56	0.13793	-0.68239	-0.0125072	-0.687135	0.642896	-0.895315	0.530319	-0.434609	-0.161172	0.483444	-0.416856	0.624002	0.171904	-0.0895366	0.0322216	-0.103174	-0.226343	0.290884	-0.0580691	0.102318
	198	0.152383	0.685654	0.43876	-1.02934	0.379536	-0.0512285	-0.110068	-0.199134	-0.687135	0.642896	-0.895315	0.530319	-0.286439	-0.00812297	0.638203	0.406885	-0.700237	-0.0157509	0.475242	-0.165996	-0.304307	0.478042	-0.451408	0.468771	-0.769249
	199	0.217041	-1.32935	-0.260189	0.75124	0.192879	-0.246877	-0.303595	0.324071	0.289549	0.680492	-1.50053	-0.10363	-0.571899	0.506575	0.34005	0.0971407	-0.257765	0.171904	-0.0895366	0.0322216	-0.103174	0.0890342	-0.763218	0.0548114	0.440698
	200	-0.0234634	0.0452722	-0.502873	0.523742	0.373344	-0.0577185	-0.875916	0.510697	0.289549	0.680492	-1.50053	-0.10363	-0.571899	0.506575	0.34005	0.0971407	-0.257765	-0.200111	0.27815	-0.360734	0.244677	0.0890342	-0.763218	0.0548114	0.440698
	201	0.891135	-0.866759	0.420013	-1.04691	-0.324756	-0.0779553	-0.136505	0.490732	1.0231	-0.770421	-0.780466	0.650621	-0.299029	-0.0211269	-0.13873	-0.269741	0.764889	-0.662265	-0.0751941	0.0463929	0.657792	0.0890342	-0.763218	0.0548114	0.440698
	202	0.286683	0.00798412	-1.04428	0.721559	-0.655735	0.286614	0.224111	0.134187	0.289549	0.680492	-1.50053	-0.10363	-0.293118	-0.0150215	0.631227	-0.263328	0.0319269	-0.84992	0.489585	-0.151825	0.456659	0.0890342	-0.763218	0.0548114	0.440698
	203	0.425932	0.353665	-0.0494048	-0.675023	0.385727	-0.0447386	0.655779	-0.908965	-0.687135	0.642896	-0.895315	0.530319	0.262736	-0.250422	0.448013	-0.323153	-0.129568	-0.392956	0.0719868	0.284746	0.0379814	0.0890342	-0.763218	0.0548114	0.440698
	204	0.905183	-0.857119	-1.18437	0.590236	0.0404919	-0.453917	0.242186	0.152216	0.140336	0.501597	-0.784934	-0.257053	-0.513546	-0.302431	0.450239	-0.19033	0.632533	-0.28506	0.328061	-0.404349	0.315504	0.0890342	-0.763218	0.0548114	0.440698
	205	0.666437	-1.02096	0.193279	-0.447526	-0.992906	0.644694	-0.181121	0.487474	0.534068	0.196854	-1.26051	0.147787	-0.377966	-0.162386	-0.171936	-0.0432157	0.77342	-0.392956	0.0719868	0.284746	0.0379814	-0.375775	1.23878	-1.0846	0.770493
	206	0.406936	-0.679326	-0.922937	0.835307	0.56	0.13793	-0.68239	-0.0125072	1.0798	-0.702444	0.999314	-0.956953	-0.157537	0.125024	0.00905269	-0.116213	0.172814	-0.84992	0.489585	-0.151825	0.456659	-0.491006	-0.574704	0.305083	0.662044
	207	0.19421	0.194648	0.526051	-0.894213	0.379536	-0.0512285	-0.110068	-0.199134	0.697028	-0.562852	0.703677	-0.503749	-0.436319	0.64662	-0.282125	0.244255	-0.116878	0.256852	-0.139448	0.0758368	-0.174	0.0890342	-0.763218	0.0548114	0.440698
	208	-0.176761	-0.310049	0.106634	0.283179	0.56	0.13793	-0.68239	-0.0125072	-0.198098	-0.324379	-0.415274	1.03315	-0.29235	-0.0142284	-0.131755	0.400471	0.0327248	-0.200111	0.27815	-0.360734	0.244677	0.0890342	-0.763218	0.0548114	0.440698
	209	0.392887	-0.688966	0.681444	-0.801838	0.744784	-0.42719	0.268623	-0.537649	0.534068	0.196854	-1.26051	0.147787	-0.299029	-0.0211269	-0.13873	-0.269741	0.764889	-0.84992	0.489585	-0.151825	0.456659	0.0890342	-0.763218	0.0548114	0.440698
	210	-1.053	-0.641774	0.750838	0.88707	0.192879	-0.246877	-0.303595	0.324071	0.889193	0.622622	-0.911914	-1.15294	-0.301506	0.785872	-0.141318	-0.272429	0.0232107	-0.28506	0.328061	-0.404349	0.315504	0.0890342	-0.763218	0.0548114	0.440698
	211	-0.0565084	-0.997359	0.227976	0.396928	0.596142	0.887306	-0.700569	-0.705629	0.889193	0.622622	-0.911914	-1.15294	-0.0128008	-0.535031	-0.603559	0.703802	0.323215	-0.28506	0.328061	-0.404349	0.315504	0.0890342	-0.763218	0.0548114	0.440698
	212	0.392887	-0.688966	0.681444	-0.801838	0.56	0.13793	-0.68239	-0.0125072	-0.687135	0.642896	-0.895315	0.530319	0.404995	-0.103478	-0.167186	0.494174	-0.720845	-0.477905	0.121898	0.241131	0.108808	0.511386	-0.424681	-0.251901	0.0501631
	213	0.152383	0.685654	0.43876	-1.02934	-0.1381	0.117693	0.0570212	-0.0324731	-0.985562	0.285106	0.535872	0.223473	-0.157537	0.125024	0.00905269	-0.116213	0.172814	0.171904	-0.0895366	0.0322216	-0.103174	0.0890342	-0.763218	0.0548114	0.440698
	214	0.546185	-0.333645	0.0719372	-0.561275	0.0124146	-0.436035	0.268727	0.137445	0.140336	0.501597	-0.784934	-0.257053	-0.29235	-0.0142284	-0.131755	0.400471	0.0327248	-0.200111	0.27815	-0.360734	0.244677	-0.0811977	-0.0391071	-0.126339	0.280485
	215	-0.297013	0.377261	-0.014708	0.16943	0.042365	0.306851	-0.5153	0.154153	0.590766	0.264832	0.519273	-1.45979	-0.236474	-0.0162355	-0.0241527	0.110313	0.181346	-0.477905	0.121898	0.241131	0.108808	-0.682038	-0.0743793	0.969314	-0.326558
	216	0.65063	0.507861	0.177329	-1.27441	-0.318564	-0.0714653	0.629343	-0.2191	-0.00887785	0.322701	-0.0693405	-0.410477	-0.29235	-0.0142284	-0.131755	0.400471	0.0327248	-0.742024	0.745659	-0.840921	0.734181	0.0890342	-0.763218	0.0548114	0.440698
	217	-0.0565084	-0.997359	0.227976	0.396928	0.199071	-0.240387	0.462253	-0.38576	-1.16312	0.0722217	0.361576	0.873836	0.263504	-0.249629	-0.314969	0.340646	-0.128771	-0.934868	0.539496	-0.19544	0.527485	0.0890342	-0.763218	0.0548114	0.440698
	218	1.35458	-0.548726	-0.730899	-0.608529	0.199071	-0.240387	0.462253	-0.38576	0.995455	-0.205062	-0.72751	-0.196903	-0.157537	0.125024	0.00905269	-0.116213	0.172814	0.16861	0.672334	0.028742	-0.85329	0.0890342	-0.763218	0.0548114	0.440698
	219	0.272635	-0.00165636	0.560102	-0.915586	0.042365	0.306851	-0.5153	0.154153	1.0231	-0.770421	-0.780466	0.650621	0.122012	-0.395779	-0.462752	0.187118	0.463304	-0.0157509	0.475242	-0.165996	-0.304307	-0.491006	-0.574704	0.305083	0.662044
	220	0.736079	0.316377	-0.59081	-0.477207	0.192879	-0.246877	-0.303595	0.324071	-0.985562	0.285106	0.535872	0.223473	0.263504	-0.249629	-0.314969	0.340646	-0.128771	-0.0157509	0.475242	-0.165996	-0.304307	0.0890342	-0.763218	0.0548114	0.440698
	221	0.784931	-0.169809	-1.30571	0.476488	-0.30287	-0.102328	-0.928894	1.21533	-0.985562	0.285106	0.535872	0.223473	0.446941	-0.839847	-0.147996	0.383599	0.0165668	-0.200111	0.27815	-0.360734	0.244677	0.0890342	-0.763218	0.0548114	0.440698
	222	0.615827	1.00369	-0.712152	-0.590956	0.56	0.13793	-0.68239	-0.0125072	-0.141399	-0.256402	1.36451	-0.574421	-0.236474	-0.0162355	-0.0241527	0.110313	0.181346	-0.373303	1.13984	-0.451444	-0.363786	-0.615351	-0.0209259	-0.472028	1.31227
	223	0.891135	-0.866759	0.420013	-1.04691	0.379536	-0.0512285	-0.110068	-0.199134	0.23564	-0.160936	0.17068	-0.15906	-0.301506	0.785872	-0.141318	-0.272429	0.0232107	-0.28506	0.328061	-0.404349	0.315504	0.478042	-0.451408	0.468771	-0.769249
	224	0.392887	-0.688966	0.681444	-0.801838	0.56	0.13793	-0.68239	-0.0125072	-0.687135	0.642896	-0.895315	0.530319	0.437785	-0.0397471	-0.157559	-0.289302	0.00705266	-0.662265	-0.0751941	0.0463929	0.657792	0.0890342	-0.763218	0.0548114	0.440698
	225	-0.443286	0.0267604	-0.207391	0.74744	0.219083	-1.02553	0.427351	0.336906	-0.985562	0.285106	0.535872	0.223473	-0.236474	-0.0162355	-0.0241527	0.110313	0.181346	-0.28506	0.328061	-0.404349	0.315504	-0.226343	0.290884	-0.0580691	0.102318
	226	0.152383	0.685654	0.43876	-1.02934	0.56	0.13793	-0.68239	-0.0125072	-0.332009	1.06866	-0.546722	-0.770408	-0.301506	0.785872	-0.141318	-0.272429	0.0232107	-0.205301	-0.492792	0.482964	0.239114	0.933737	-0.0861443	-0.558612	-0.340372
	227	0.891135	-0.866759	0.420013	-1.04691	-0.0819451	0.0819281	0.00393969	-0.00292951	1.63371	-0.993442	-0.963062	0.459355	-0.372055	-0.156281	0.598022	-0.0368021	0.0404586	-0.28506	0.328061	-0.404349	0.315504	-0.682038	-0.0743793	0.969314	-0.326558
	228	1.35458	-0.548726	-0.730899	-0.608529	0.580013	-0.647211	-0.717292	0.710159	-0.332009	1.06866	-0.546722	-0.770408	-0.657515	0.358417	0.299869	-0.346547	0.48293	-0.28506	0.328061	-0.404349	0.315504	-0.226343	0.290884	-0.0580691	0.102318
	229	-0.297013	0.377261	-0.014708	0.16943	-0.318564	-0.0714653	0.629343	-0.2191	-0.687135	0.642896	-0.895315	0.530319	-0.571899	0.506575	0.34005	0.0971407	-0.257765	-0.477905	0.121898	0.241131	0.108808	0.0890342	-0.763218	0.0548114	0.440698
	230	-0.0565084	-0.997359	0.227976	0.396928	0.229021	0.502499	-0.321774	-0.369051	0.889193	0.622622	-0.911914	-1.15294	-0.148381	-0.675076	0.0186156	0.556688	0.182328	-0.205301	-0.492792	0.482964	0.239114	0.137578	0.996814	0.106469	-1.08968
	231	0.891135	-0.866759	0.420013	-1.04691	-0.1381	0.117693	0.0570212	-0.0324731	-0.198098	-0.324379	-0.415274	1.03315	-0.372055	-0.156281	0.598022	-0.0368021	0.0404586	0.738659	1.28175	-1.06748	-0.988882	0.0890342	-0.763218	0.0548114	0.440698
	232	-0.0723152	0.531457	0.212026	-0.429952	0.227148	-0.258269	0.435712	-0.370988	-0.985562	0.285106	0.535872	0.223473	-0.513546	-0.302431	0.450239	-0.19033	0.632533	-0.755698	-0.0343529	0.842996	-0.0270612	-0.615351	-0.0209259	-0.472028	1.31227
	233	0.152383	0.685654	0.43876	-1.02934	-1.36003	0.259888	0.197674	0.824053	1.49979	0.399601	-1.09451	-1.34421	-0.427931	-0.154273	0.49042	0.253357	-0.108162	-0.200111	0.27815	-0.360734	0.244677	0.478042	-0.451408	0.468771	-0.769249
	234	0.406936	-0.679326	-0.922937	0.835307	0.199071	-0.240387	0.462253	-0.38576	-0.985562	0.285106	0.535872	0.223473	-0.0219566	0.265069	-0.613122	0.0309015	0.313701	0.177094	0.681405	-0.811477	-0.0976108	0.250195	-0.634039	0.982462	-0.983687
	235	0.905183	-0.857119	-1.18437	0.590236	0.415678	0.698147	-0.128247	-0.892256	0.724677	-1.12821	0.650721	0.343774	0.271892	-1.05052	0.457576	0.349747	-0.120054	-0.200111	0.27815	-0.360734	0.244677	0.478042	-0.451408	0.468771	-0.769249
	236	0.65063	0.507861	0.177329	-1.27441	0.379536	-0.0512285	-0.110068	-0.199134	-0.332009	1.06866	-0.546722	-0.770408	-0.160014	0.932022	0.00646534	-0.118901	-0.568864	-0.28506	0.328061	-0.404349	0.315504	0.0890342	-0.763218	0.0548114	0.440698
	237	0.664678	0.517501	-1.42705	0.362739	0.0124146	-0.436035	0.268727	0.137445	0.384854	0.0179591	-0.544914	-0.00563633	-0.437087	0.645827	0.480857	-0.419544	-0.117676	0.628867	-0.507134	0.468793	-0.521851	-0.479277	0.502372	0.206201	-0.0941669
	238	0.891135	-0.866759	0.420013	-1.04691	-0.992906	0.644694	-0.181121	0.487474	-0.00887785	0.322701	-0.0693405	-0.410477	-0.524411	1.30546	-0.324893	-0.20212	-0.117861	-0.662265	-0.0751941	0.0463929	0.657792	-0.479277	0.502372	0.206201	-0.0941669
	239	0.856331	-0.370933	-0.469468	-0.363458	0.550062	-1.3901	0.0667349	0.69345	0.534068	0.196854	-1.26051	0.147787	-0.010135	0.27728	0.926793	0.0437287	-1.15222	-0.0157509	0.475242	-0.165996	-0.304307	0.0890342	-0.763218	0.0548114	0.440698
	240	0.441739	-1.17515	-0.0334548	0.151857	0.558127	-0.622839	0.0750965	-0.0144442	-0.0765335	0.419875	-1.07791	0.339053	-0.0128008	-0.535031	-0.603559	0.703802	0.323215	-0.477905	0.121898	0.241131	0.108808	0.0890342	-0.763218	0.0548114	0.440698
	241	0.657654	0.512681	-0.624861	-0.455834	-0.324756	-0.0779553	-0.136505	0.490732	-0.00887785	0.322701	-0.0693405	-0.410477	0.438553	-0.038954	-0.920541	0.374498	0.00785051	0.171904	-0.0895366	0.0322216	-0.103174	-0.138813	-0.94585	0.568503	0.22626
	242	0.65063	0.507861	0.177329	-1.27441	0.56	0.13793	-0.68239	-0.0125072	0.129379	0.666748	-0.0137244	-1.1151	0.587664	-0.69449	0.762769	-0.126672	-0.576306	0.171904	-0.0895366	0.0322216	-0.103174	0.717618	0.808299	-0.143803	-1.31102
	243	0.168189	-0.843163	0.45471	-0.202455	0.919057	-0.244522	-1.06955	0.358809	-0.836348	0.464001	-0.179721	0.376896	0.127923	-0.389674	0.307206	0.193531	-0.269658	-0.742024	0.745659	-0.840921	0.734181	-0.25143	0.685004	-0.30749	0.120271
	244	0.905183	-0.857119	-1.18437	0.590236	0.566192	0.14442	0.0834581	-0.722338	0.547114	-1.3411	0.476424	0.994138	0.302972	-0.178999	-0.298366	0.227383	-0.133036	-0.020941	-0.295699	0.677702	-0.309869	0.0890342	-0.763218	0.0548114	0.440698
	245	1.23433	0.138584	-0.852241	-0.722278	0.199071	-0.240387	0.462253	-0.38576	-0.985562	0.285106	0.535872	0.223473	0.167391	-0.319044	0.323809	0.0802684	-0.273923	-0.0124567	-0.286629	-0.162517	0.44581	-0.138813	-0.94585	0.568503	0.22626
	246	0.321487	-0.487842	-0.154797	0.0381081	-0.477143	-0.284996	0.409275	0.318877	0.629372	-0.465678	-0.304893	0.245781	0.159003	0.481849	-0.448736	0.0711669	-0.28264	-0.205301	-0.492792	0.482964	0.239114	0.0890342	-0.763218	0.0548114	0.440698
	247	0.168189	-0.843163	0.45471	-0.202455	-0.842391	0.0909661	0.0305843	0.657392	0.995455	-0.205062	-0.72751	-0.196903	0.302972	-0.178999	-0.298366	0.227383	-0.133036	-0.0157509	0.475242	-0.165996	-0.304307	-0.615351	-0.0209259	-0.472028	1.31227
	248	0.0967889	-0.642038	-0.381531	0.637491	0.199071	-0.240387	0.462253	-0.38576	-0.836348	0.464001	-0.179721	0.376896	0.302972	-0.178999	-0.298366	0.227383	-0.133036	-0.200111	0.27815	-0.360734	0.244677	0.0890342	-0.763218	0.0548114	0.440698
	249	-0.0565084	-0.997359	0.227976	0.396928	0.199071	-0.240387	0.462253	-0.38576	-0.332009	1.06866	-0.546722	-0.770408	1.08651	0.600474	-0.219155	-0.755237	-0.751766	-0.200111	0.27815	-0.360734	0.244677	0.0890342	-0.763218	0.0548114	0.440698
	250	-1.87018	1.10694	0.735534	0.926017	-0.324756	-0.0779553	-0.136505	0.490732	-1.10922	0.91365	-1.30963	0.929266	-0.660948	-0.454687	-0.467502	-0.350272	1.95757	0.256852	-0.139448	0.0758368	-0.174	-0.673781	0.346467	-0.000778485	0.510807
	251	0.0845342	0.138848	0.280128	-0.472699	-0.0538678	0.0640458	-0.022601	0.0118423	-0.957913	-0.280253	0.482915	1.071	-0.239719	0.78997	0.736242	-0.556175	-0.56113	-0.0829423	0.0601979	-0.0986237	0.109306	-0.2138	0.0938245	0.0666415	0.0933417
	252	0.0845342	0.138848	0.280128	-0.472699	-0.0538678	0.0640458	-0.022601	0.0118423	-0.957913	-0.280253	0.482915	1.071	-0.239719	0.78997	0.736242	-0.556175	-0.56113	-0.0829423	0.0601979	-0.0986237	0.109306	-0.2138	0.0938245	0.0666415	0.0933417
	253	0.0845342	0.138848	0.280128	-0.472699	-0.0538678	0.0640458	-0.022601	0.0118423	-0.957913	-0.280253	0.482915	1.071	-0.239719	0.78997	0.736242	-0.556175	-0.56113	-0.0829423	0.0601979	-0.0986237	0.109306	-0.2138	0.0938245	0.0666415	0.0933417
	254	1.13691	-0.698102	-1.75982	0.809426	0.199071	-0.240387	0.462253	-0.38576	1.26762	-1.25406	-0.540446	0.902038	0.580044	0.107197	-0.772758	0.528026	-0.584224	-0.0157509	0.475242	-0.165996	-0.304307	0.0647623	-1.64323	0.0289826	1.20589
	255	0.217041	-1.32935	-0.260189	0.75124	0.385727	-0.0447386	0.655779	-0.908965	0.967106	-0.23905	-1.6174	0.606885	0.724013	-0.553652	-0.622387	0.684242	-0.434621	-0.208596	0.269079	0.479484	-0.511002	0.61493	-1.20225	1.37059	-1.42845
	256	1.11583	-0.712563	0.646747	-1.64629	0.199071	-0.240387	0.462253	-0.38576	-1.77373	0.295243	0.544172	1.0651	-0.275943	-0.0868651	-0.0407554	0.223575	0.185611	-1.96188	0.347676	0.464212	1.08176	0.61493	-1.20225	1.37059	-1.42845
	257	0.436509	-0.389445	-0.173987	-0.139761	-0.0538678	0.0640458	-0.022601	0.0118423	0.157028	0.101389	-0.0666811	-0.267574	-0.275943	-0.0868651	-0.0407554	0.223575	0.185611	0.00200641	0.0102864	-0.0550086	0.0384795	-0.2138	0.0938245	0.0666415	0.0933417
	258	-0.375438	0.573566	-0.0487587	0.190804	-0.834327	0.858224	0.0389458	-0.050502	0.668679	-0.596841	-0.186213	0.300038	-0.118069	0.195653	0.0256554	-0.229476	0.168548	0.634058	0.263807	-0.374906	-0.516288	-0.0811977	-0.0391071	-0.126339	0.280485
	259	-0.297013	0.377261	-0.014708	0.16943	-0.655735	0.286614	0.224111	0.134187	0.23564	-0.160936	0.17068	-0.15906	-0.118069	0.195653	0.0256554	-0.229476	0.168548	0.256852	-0.139448	0.0758368	-0.174	-0.25143	0.685004	-0.30749	0.120271
	260	1.25716	-1.38541	-1.63848	0.923175	-0.467206	1.24303	-0.339849	-0.38708	1.6904	-0.925465	0.816717	-1.14822	0.124678	0.416532	1.0676	-0.472956	-1.01213	-0.0157509	0.475242	-0.165996	-0.304307	0.14665	0.143525	-0.640031	0.494923
	261	0.882352	0.666878	-0.398127	-1.05522	-0.485208	-1.05225	0.400914	1.02677	-1.54225	1.34955	-0.952739	0.470169	1.27396	-0.795157	-1.57556	0.618003	0.136845	-0.200111	0.27815	-0.360734	0.244677	0.444698	-0.478134	1.18944	-1.58866
	262	-0.45031	0.0219401	0.594799	-0.0711326	-0.477143	-0.284996	0.409275	0.318877	0.356505	-0.0160294	-1.4348	0.798151	1.51002	-0.581177	-0.540589	-0.29569	-0.311672	-1.58468	0.750931	0.0134694	0.739467	-0.636966	1.02942	0.149761	-0.263357
	263	-0.065291	0.536278	-0.590164	0.38862	1.4567	-1.19858	-1.27154	0.914814	-0.441916	0.758606	0.287552	-0.869574	-0.614613	1.24215	1.08384	-0.456084	-0.995975	-0.200111	0.27815	-0.360734	0.244677	0.16185	1.87683	0.132298	-1.85486
	264	0.905183	-0.857119	-1.18437	0.590236	0.192879	-0.246877	-0.303595	0.324071	0.73998	0.443727	-0.196321	-1.30636	-0.427931	-0.154273	0.49042	0.253357	-0.108162	0.364748	0.116626	-0.613259	0.103522	0.0314186	-1.66996	0.749654	0.386474
	265	-0.603608	-0.333381	1.20431	-0.311696	-0.0538678	0.0640458	-0.022601	0.0118423	0.579109	-0.169365	0.347636	-0.666521	-0.236474	-0.0162355	-0.0241527	0.110313	0.181346	-0.383683	-0.402039	1.23595	-0.374912	1.35609	0.252393	-0.865324	-0.730908
	266	1.45024	1.82642	-1.44365	-1.32997	-0.0538678	0.0640458	-0.022601	0.0118423	-0.890957	-0.976775	0.548639	1.97278	0.914702	-0.416407	-0.373978	-0.122601	-0.145911	-0.0829423	0.0601979	-0.0986237	0.109306	-0.554263	1.54205	-0.29566	-0.227085
	267	0.664678	0.517501	-1.42705	0.362739	-0.318564	-0.0714653	0.629343	-0.2191	0.73998	0.443727	-0.196321	-1.30636	-0.236474	-0.0162355	-0.0241527	0.110313	0.181346	-0.200111	0.27815	-0.360734	0.244677	0.259266	-1.48733	0.235962	0.600912
	268	-0.690815	1.39656	0.352115	-0.29863	0.192879	-0.246877	-0.303595	0.324071	0.140336	0.501597	-0.784934	-0.257053	-0.0128008	-0.535031	-0.603559	0.703802	0.323215	-0.472715	0.89284	-0.602567	0.114371	0.32861	0.496489	-0.557762	-0.101074
	269	-0.140164	-0.015348	0.0533935	0.126684	-0.0538678	0.0640458	-0.022601	0.0118423	-0.40331	0.0280962	-0.536614	0.835994	0.31938	-0.251636	-0.207367	0.050487	0.0198502	0.566866	-0.151237	-0.307533	-0.102676	1.52632	-0.471718	-0.684173	-0.570694
	270	-0.00267313	1.86879	-0.572064	-0.459633	0.752848	0.340068	0.276984	-1.24554	-0.918606	-0.411416	0.601596	1.12525	-0.0211888	0.265862	-1.3761	0.694701	0.314499	-0.477905	0.121898	0.241131	0.108808	0.717618	0.808299	-0.143803	-1.31102
	271	0.0321304	1.37296	0.317418	-1.14308	-0.0776265	-0.67235	1.52727	-0.714698	0.0464203	-0.808017	-0.175254	1.28457	0.437785	-0.0397471	-0.157559	-0.289302	0.00705266	-0.477905	0.121898	0.241131	0.108808	-0.296502	-0.418799	0.512063	0.0570701
	272	-0.380668	1.35927	-0.189291	-0.100814	0.752413	-1.22531	-1.29798	1.60468	0.42416	-0.113203	-0.426233	0.0486208	0.862071	-1.2206	-1.24197	0.834045	0.447944	-0.0922152	0.534224	-1.04983	0.5222	0.61493	-1.20225	1.37059	-1.42845
	273	0.770883	-0.179449	0.298671	-1.16066	0.553809	0.13144	-1.44824	0.697324	-1.12017	1.0788	-0.538422	0.0712219	-0.236474	-0.0162355	-0.0241527	0.110313	0.181346	-0.200111	0.27815	-0.360734	0.244677	0.478042	-0.451408	0.468771	-0.769249
	274	-0.140164	-0.015348	0.0533935	0.126684	0.463768	-0.104876	-0.189691	-0.154818	0.846241	-0.383957	-0.0119162	-0.350326	0.635152	0.104396	0.0978265	-0.425932	-0.436401	-0.652992	-0.54922	0.997599	0.244898	0.329425	-0.777646	-0.33417	0.64616
	275	-0.140164	-0.015348	0.0533935	0.126684	0.463768	-0.104876	-0.189691	-0.154818	0.846241	-0.383957	-0.0119162	-0.350326	0.635152	0.104396	0.0978265	-0.425932	-0.436401	-0.378493	0.368902	0.392254	-0.369349	0.329425	-0.777646	-0.33417	0.64616
	276	0.0391545	1.37778	-0.484772	-0.324511	-0.0962016	-0.69182	-0.77027	1.4148	0.291639	-0.692307	1.00761	-0.115323	-0.614613	1.24215	1.08384	-0.456084	-0.995975	0.379212	0.413542	-0.505751	-0.303808	0.377969	0.982386	-0.282512	-0.884214
	277	-0.140164	-0.015348	0.0533935	0.126684	0.953326	-0.255915	-0.330239	-0.336251	0.55146	0.395994	0.400592	-1.51404	0.530652	0.835874	-0.0359411	-0.695411	-0.59027	-0.208596	0.269079	0.479484	-0.511002	-0.138813	-0.94585	0.568503	0.22626
	278	-1.06881	0.887043	0.734888	0.0601898	-1.33008	1.00277	-0.586353	0.840761	0.412503	-0.5474	-0.59787	0.841887	-0.275943	-0.0868651	-0.0407554	0.223575	0.185611	-0.0157509	0.475242	-0.165996	-0.304307	0.138393	-0.277321	0.330061	-0.342442
	279	0.0915584	0.143669	-0.522063	0.345874	0.0985196	0.271086	-0.568382	0.183697	0.224683	0.00421478	0.941889	-1.0171	0.540576	0.0365669	-0.78936	0.641289	-0.579958	0.566866	-0.151237	-0.307533	-0.102676	-0.2138	0.0938245	0.0666415	0.0933417
	280	-0.065291	0.536278	-0.590164	0.38862	0.220957	-0.264759	-0.330135	0.338843	-1.40764	0.555859	0.121555	0.622419	0.536563	0.841979	0.734016	-0.688998	-1.32323	-0.293544	0.318991	0.435869	-0.440176	-0.445934	0.529099	-0.51447	0.725245
	281	0.638658	-0.520309	-1.49839	1.0545	0.253352	-1.03692	1.16666	-0.358154	-1.84068	0.991764	0.478448	0.163322	0.671187	-0.638078	-0.652941	-0.542921	1.03397	-0.196028	-0.966818	1.43417	-0.173779	0.0890342	-0.763218	0.0548114	0.440698
	282	-0.682032	-0.137076	1.17026	-0.290322	0.586205	-0.640721	0.0485557	0.000327612	0.274947	-0.292099	0.28936	-0.104803	2.10535	-0.745948	-0.7072	-0.468778	-0.477434	-0.1007	0.525153	-0.209611	-0.23348	0.72669	-0.0449896	-0.890303	0.273578
	283	0.35106	-0.197961	0.594153	-0.93696	-0.0538678	0.0640458	-0.022601	0.0118423	0.358594	-1.38883	1.07334	0.786458	1.36606	0.0796707	-0.690959	-0.451906	-0.461276	0.191557	0.97832	-0.703969	-0.504941	0.366241	-0.0946898	-0.18363	-0.128004
	284	0.934756	-0.567238	-0.435418	-0.384832	-0.290487	-0.0893477	0.602802	-0.204328	0.274947	-0.292099	0.28936	-0.104803	-0.192804	0.868291	-0.00316183	0.664575	-1.29676	0.256852	-0.139448	0.0758368	-0.174	0.58073	1.55914	-1.04562	-0.651823
	285	-0.0199113	-0.702658	0.174736	0.240432	-0.808122	0.0795737	0.769891	-0.0376673	-1.84068	0.991764	0.478448	0.163322	0.64354	-0.696497	0.870371	-0.416831	-0.427685	-0.0829423	0.0601979	-0.0986237	0.109306	-0.611879	0.635303	0.399182	-0.28131
	286	-0.364862	-0.169544	-0.173341	0.726067	-0.0819451	0.0819281	0.00393969	-0.00292951	-1.05252	0.981627	0.470148	-0.678308	0.810201	0.315071	-0.507745	-0.392081	-0.29978	-0.378493	0.368902	0.392254	-0.369349	0.353697	0.10237	-0.308341	-0.119027
	287	1.23609	-1.39987	0.76809	-1.53254	-0.0538678	0.0640458	-0.022601	0.0118423	-1.06347	1.14678	1.24136	-1.53635	-0.275943	-0.0868651	-0.0407554	0.223575	0.185611	-0.293544	0.318991	0.435869	-0.440176	-0.797311	-0.373891	-0.554298	1.90826
	288	0.337294	-2.01666	-0.138847	0.864988	-0.0538678	0.0640458	-0.022601	0.0118423	1.94952	-0.436512	-0.73315	-0.89563	0.914702	-0.416407	-0.373978	-0.122601	-0.145911	-0.00726654	0.484312	-1.00621	0.451373	0.104234	0.970087	0.82714	-1.90909
	289	-0.061739	-0.211653	0.0874443	0.10531	-0.0538678	0.0640458	-0.022601	0.0118423	0.117721	0.232551	-0.185362	-0.321831	-0.275943	-0.0868651	-0.0407554	0.223575	0.185611	-0.0829423	0.0601979	-0.0986237	0.109306	-0.2138	0.0938245	0.0666415	0.0933417
	290	0.875328	0.662057	0.404063	-1.87379	0.92093	0.516246	-1.82703	0.360746	-1.04017	-1.15567	1.26423	1.81935	0.0258998	-0.465195	0.176026	-0.0732598	0.318151	0.177094	0.681405	-0.811477	-0.0976108	0.842778	-1.01961	0.856901	-1.21401
	291	-0.167978	-1.84369	0.924775	0.291487	0.0124146	-0.436035	0.268727	0.137445	0.505718	0.162866	-2.1504	0.951574	0.443696	-0.0336417	0.612399	-0.282888	-0.725909	0.637352	-0.498064	-0.371426	0.233828	0.0799625	0.0900713	0.801311	-1.1439
	292	0.201234	0.199468	-0.276139	-0.0756406	0.200944	0.520382	-0.295233	-0.383823	-0.00887785	0.322701	-0.0693405	-0.410477	0.302972	-0.178999	-0.298366	0.227383	-0.133036	0.637352	-0.498064	-0.371426	0.233828	0.104234	0.970087	0.82714	-1.90909
	293	0.905183	-0.857119	-1.18437	0.590236	-0.999097	0.638204	-0.946969	1.19731	-0.864697	0.430012	-1.06961	1.18068	0.302972	-0.178999	-0.298366	0.227383	-0.133036	0.821712	-0.300972	-0.176688	-0.315155	-0.138813	-0.94585	0.568503	0.22626
	294	1.35458	-0.548726	-0.730899	-0.608529	-0.818633	0.827362	-1.51929	1.38393	-1.16312	0.0722217	0.361576	0.873836	-0.0128008	-0.535031	-0.603559	0.703802	0.323215	0.16861	0.672334	0.028742	-0.85329	-1.04677	0.493826	0.581183	0.118202
	295	0.7621	1.35419	-0.519469	-1.16897	0.104711	0.277576	0.197466	-0.526134	-1.77373	0.295243	0.544172	1.0651	-0.275943	-0.0868651	-0.0407554	0.223575	0.185611	0.821712	-0.300972	-0.176688	-0.315155	-0.226343	0.290884	-0.0580691	0.102318
	296	0.666437	-1.02096	0.193279	-0.447526	0.199071	-0.240387	0.462253	-0.38576	0.547114	-1.3411	0.476424	0.994138	0.527407	1.64208	0.724454	-1.3619	-1.33275	0.362853	-1.41619	0.233919	0.848076	-0.797311	-0.373891	-0.554298	1.90826
	297	0.673461	-1.01614	-0.608911	0.371046	-1.3282	1.76354	-1.34384	0.842698	0.889193	0.622622	-0.911914	-1.15294	0.410906	-0.0973728	0.602772	0.500588	-1.45381	-0.200111	0.27815	-0.360734	0.244677	0.0314186	-1.66996	0.749654	0.386474
	298	0.330269	-2.02148	0.663344	0.0464157	-1.87147	0.435299	1.13061	0.280882	-0.687135	0.642896	-0.895315	0.530319	-0.283962	-0.815121	0.64079	0.409573	0.041441	0.637352	-0.498064	-0.371426	0.233828	0.104234	0.970087	0.82714	-1.90909
	299	0.201234	0.199468	-0.276139	-0.0756406	0.742338	1.08786	-2.0122	0.176056	1.17232	-0.591525	-1.49606	0.804045	0.302972	-0.178999	-0.298366	0.227383	-0.133036	0.16861	0.672334	0.028742	-0.85329	0.912122	0.964205	0.063177	-1.91599
	300	0.561991	-1.86246	0.0878873	0.265605	1.47528	-1.17911	1.02601	-1.21468	-1.84068	0.991764	0.478448	0.163322	-0.57781	0.500469	-0.429908	0.0907271	0.475196	-0.208596	0.269079	0.479484	-0.511002	0.274466	0.245976	1.00829	-1.74887
	301	-1.431	-1.15129	1.13361	1.24589	0.566192	0.14442	0.0834581	-0.722338	1.11841	-1.43295	0.175147	0.748615	-0.275943	-0.0868651	-0.0407554	0.223575	0.185611	0.821712	-0.300972	-0.176688	-0.315155	-2.2194	1.06791	0.957016	0.569869
	302	0.875328	0.662057	0.404063	-1.87379	-1.35384	0.266377	0.963522	0.114221	-1.14852	1.04481	-1.42831	0.875009	0.119535	0.411219	-0.465339	0.18443	-0.278374	-0.0157509	0.475242	-0.165996	-0.304307	-1.09532	-1.26621	0.529526	1.64858
	303	1.57049	1.13911	-1.32231	-1.21622	0.75904	0.346558	1.04283	-1.95537	-1.59616	0.508126	0.718468	0.414739	-0.275943	-0.0868651	-0.0407554	0.223575	0.185611	1.11586	1.68501	-1.51822	-1.33117	0.942809	-0.939433	-1.30511	1.24423
	304	-0.260416	0.671962	-0.0679485	0.0129351	-0.447193	0.45789	-0.374751	0.335586	0.114076	-0.905191	0.833317	0.535041	1.36853	-0.727328	-0.688372	-0.449218	0.280402	0.00200641	0.0102864	-0.0550086	0.0384795	-0.226343	0.290884	-0.0580691	0.102318
	305	-0.061739	-0.211653	0.0874443	0.10531	0.463768	-0.104876	-0.189691	-0.154818	-0.414967	-0.4061	-0.708251	1.62926	-0.696983	0.287787	0.283266	-0.233284	0.487196	-0.270597	0.624976	-0.296841	-0.0918268	0.366241	-0.0946898	-0.18363	-0.128004
	306	1.12286	-0.707743	-0.155443	-0.827719	0.0361733	0.300361	-1.28115	0.863984	0.384854	0.0179591	-0.544914	-0.00563633	0.302972	-0.178999	-0.298366	0.227383	-0.133036	0.364748	0.116626	-0.613259	0.103522	-0.889085	-0.0332246	0.637624	0.287392
	307	-0.140164	-0.015348	0.0533935	0.126684	0.102838	-0.483192	0.954952	-0.528071	1.22902	-0.523548	0.28372	-0.80353	-0.832564	0.147742	0.905441	-0.380398	0.346309	-0.652992	-0.54922	0.997599	0.244898	0.366241	-0.0946898	-0.18363	-0.128004
	308	0.0845342	0.138848	0.280128	-0.472699	0.102838	-0.483192	0.954952	-0.528071	1.22902	-0.523548	0.28372	-0.80353	-0.832564	0.147742	0.905441	-0.380398	0.346309	-0.845837	-0.755383	1.64308	0.0382025	0.366241	-0.0946898	-0.18363	-0.128004
	309	-0.140164	-0.015348	0.0533935	0.126684	-0.0819451	0.0819281	0.00393969	-0.00292951	-1.10713	-0.459149	1.19851	0.917573	-0.555492	0.433938	0.431049	-0.0797554	-0.104879	0.651815	-0.201149	-0.263918	-0.173502	0.523929	-0.621741	-0.12719	0.0411865
	310	0.0845342	0.138848	0.280128	-0.472699	0.463768	-0.104876	-0.189691	-0.154818	0.483804	0.493168	-0.607978	-0.764514	-0.275943	-0.0868651	-0.0407554	0.223575	0.185611	-0.647802	0.221721	0.153901	0.250461	-0.2138	0.0938245	0.0666415	0.0933417
	311	-0.406689	0.321461	-0.260632	0.590945	-0.0538678	0.0640458	-0.022601	0.0118423	-0.30436	0.503305	-0.599678	0.0771157	-0.831796	0.148535	0.142458	0.283401	0.347107	-0.0829423	0.0601979	-0.0986237	0.109306	-1.39897	0.864972	0.317764	0.553985
	312	0.0845342	0.138848	0.280128	-0.472699	0.102838	-0.483192	0.954952	-0.528071	0.00781407	-0.0775066	0.648912	-0.420997	-0.832564	0.147742	0.905441	-0.380398	0.346309	-0.837353	-0.746312	0.802861	0.793882	0.366241	-0.0946898	-0.18363	-0.128004
	313	0.0915584	0.143669	-0.522063	0.345874	0.0966465	-0.489682	0.189104	0.18176	0.157028	0.101389	-0.0666811	-0.267574	0.0339195	0.263062	-0.50552	-0.259257	0.462322	0.379212	0.413542	-0.505751	-0.303808	-0.2138	0.0938245	0.0666415	0.0933417
	314	0.0845342	0.138848	0.280128	-0.472699	0.102838	-0.483192	0.954952	-0.528071	1.22902	-0.523548	0.28372	-0.80353	-0.832564	0.147742	0.905441	-0.380398	0.346309	-0.460147	-0.343057	0.352119	0.451594	0.366241	-0.0946898	-0.18363	-0.128004
	315	-0.140164	-0.015348	0.0533935	0.126684	-0.627658	0.268732	0.19757	0.148959	-1.10713	-0.459149	1.19851	0.917573	-0.555492	0.433938	0.431049	-0.0797554	-0.104879	-0.185648	0.575065	-0.253226	-0.162653	0.523929	-0.621741	-0.12719	0.0411865
	316	-0.140164	-0.015348	0.0533935	0.126684	-0.0819451	0.0819281	0.00393969	-0.00292951	-1.10713	-0.459149	1.19851	0.917573	-0.555492	0.433938	0.431049	-0.0797554	-0.104879	-0.185648	0.575065	-0.253226	-0.162653	0.523929	-0.621741	-0.12719	0.0411865
	317	0.0845342	0.138848	0.280128	-0.472699	-0.8362	0.0974561	0.796432	-0.052439	-0.0598416	0.0196673	-0.359658	0.328533	-0.47331	-0.231008	-0.29614	0.360206	0.629065	-0.945249	-1.00239	1.49196	0.51636	0.0890342	-0.763218	0.0548114	0.440698
	318	0.384105	0.84467	-0.136696	-0.810145	-0.0538678	0.0640458	-0.022601	0.0118423	-0.59183	-0.0196367	0.060299	0.628313	0.0339195	0.263062	-0.50552	-0.259257	0.462322	-0.0829423	0.0601979	-0.0986237	0.109306	0.196009	0.629421	-0.364781	-0.288217
	319	0.0845342	0.138848	0.280128	-0.472699	0.102838	-0.483192	0.954952	-0.528071	0.00781407	-0.0775066	0.648912	-0.420997	-0.832564	0.147742	0.905441	-0.380398	0.346309	-0.837353	-0.746312	0.802861	0.793882	0.366241	-0.0946898	-0.18363	-0.128004
	320	0.0915584	0.143669	-0.522063	0.345874	-0.0538678	0.0640458	-0.022601	0.0118423	0.157028	0.101389	-0.0666811	-0.267574	-0.417434	-0.233016	-0.188538	0.0700472	0.777686	-0.647802	0.221721	0.153901	0.250461	-0.636151	-0.244712	0.373353	0.483877
	321	-0.061739	-0.211653	0.0874443	0.10531	-0.0538678	0.0640458	-0.022601	0.0118423	0.33459	0.314273	0.107615	-0.917938	-0.419911	0.573983	-0.191126	0.0673592	0.0360082	0.194851	0.216449	-0.700489	0.245175	-0.441647	-0.0888073	0.580333	-0.121097
	322	-0.518159	-0.524865	0.436167	0.485504	0.277111	-0.300524	-0.383217	0.368386	-0.0598416	0.0196673	-0.359658	0.328533	0.048986	-0.530933	0.274001	0.420057	-0.261126	-0.0829423	0.0601979	-0.0986237	0.109306	-0.408303	-0.0620806	-0.140338	0.698315
	323	-0.638411	0.162445	0.314824	0.371755	0.277111	-0.300524	-0.383217	0.368386	-0.0598416	0.0196673	-0.359658	0.328533	0.31938	-0.251636	-0.207367	0.050487	0.0198502	0.566866	-0.151237	-0.307533	-0.102676	-0.408303	-0.0620806	-0.140338	0.698315
	324	-0.061739	-0.211653	0.0874443	0.10531	-0.0538678	0.0640458	-0.022601	0.0118423	-0.0598416	0.0196673	-0.359658	0.328533	-0.552247	-0.372268	-0.329346	0.586732	0.637597	-0.0829423	0.0601979	-0.0986237	0.109306	-0.2138	0.0938245	0.0666415	0.0933417
	325	1.5863	-0.38971	-1.30636	-0.38934	0.415678	0.698147	-0.128247	-0.892256	0.940846	-1.64584	0.00085096	1.39898	-1.66148	-0.708465	0.0396693	0.709071	1.70227	-0.199323	-0.204947	1.43069	-0.923896	1.48951	-1.15467	-0.834713	0.20347
	326	0.0915584	0.143669	-0.522063	0.345874	0.596142	0.887306	-0.700569	-0.705629	-0.453573	0.32441	0.115915	-0.0763077	-1.51999	-0.562315	0.187452	0.862599	1.11019	-0.00647792	0.00121611	0.78521	-0.7172	0.739233	-0.242049	-0.765592	0.264601
	327	-0.518159	-0.524865	0.436167	0.485504	0.463768	-0.104876	-0.189691	-0.154818	-0.209055	-0.159228	0.355935	0.175109	-0.275943	-0.0868651	-0.0407554	0.223575	0.185611	-0.454957	0.427884	-0.49158	0.457157	-0.2138	0.0938245	0.0666415	0.0933417
	328	-0.638411	0.162445	0.314824	0.371755	-0.0819451	0.0819281	0.00393969	-0.00292951	-0.453573	0.32441	0.115915	-0.0763077	-0.552247	-0.372268	-0.329346	0.586732	0.637597	0.00200641	0.0102864	-0.0550086	0.0384795	-0.2138	0.0938245	0.0666415	0.0933417
	329	-0.406689	0.321461	-0.260632	0.590945	-0.0538678	0.0640458	-0.022601	0.0118423	0.117721	0.232551	-0.185362	-0.321831	0.0339195	0.263062	-0.50552	-0.259257	0.462322	-0.270597	0.624976	-0.296841	-0.0918268	0.366241	-0.0946898	-0.18363	-0.128004
	330	0.0845342	0.138848	0.280128	-0.472699	0.0966465	-0.489682	0.189104	0.18176	0.33459	0.314273	0.107615	-0.917938	-0.552247	-0.372268	-0.329346	0.586732	0.637597	0.566866	-0.151237	-0.307533	-0.102676	-0.2138	0.0938245	0.0666415	0.0933417
	331	-0.140164	-0.015348	0.0533935	0.126684	0.463768	-0.104876	-0.189691	-0.154818	0.483804	0.493168	-0.607978	-0.764514	0.183799	-0.391681	0.414808	-0.0966277	-0.121037	0.379212	0.413542	-0.505751	-0.303808	-0.2138	0.0938245	0.0666415	0.0933417
	332	-0.286437	-0.365849	-0.13929	0.704693	-0.441001	0.46438	0.391096	-0.374245	-0.209055	-0.159228	0.355935	0.175109	0.0398303	0.269167	0.264438	-0.252844	-0.27064	0.467454	-0.398241	-0.458656	0.375482	-0.806383	0.479398	0.192203	0.323664
	333	0.0845342	0.138848	0.280128	-0.472699	-0.420989	-0.320761	0.356194	0.34842	-0.453573	0.32441	0.115915	-0.0763077	0.0792987	0.339797	0.28104	-0.366107	-0.274906	0.46416	0.36363	-0.462136	-0.374635	-0.2138	0.0938245	0.0666415	0.0933417
	334	0.436509	-0.389445	-0.173987	-0.139761	-0.0538678	0.0640458	-0.022601	0.0118423	-0.453573	0.32441	0.115915	-0.0763077	0.175411	0.409212	-0.357737	-0.105729	-0.129753	-0.460147	-0.343057	0.352119	0.451594	-0.636151	-0.244712	0.373353	0.483877
	335	-0.061739	-0.211653	0.0874443	0.10531	-0.0819451	0.0819281	0.00393969	-0.00292951	0.117721	0.232551	-0.185362	-0.321831	-0.236474	-0.0162355	-0.0241527	0.110313	0.181346	-0.194133	0.565995	0.586992	-0.918333	-0.806383	0.479398	0.192203	0.323664
	336	-0.140164	-0.015348	0.0533935	0.126684	-0.0819451	0.0819281	0.00393969	-0.00292951	0.117721	0.232551	-0.185362	-0.321831	-0.236474	-0.0162355	-0.0241527	0.110313	0.181346	0.00200641	0.0102864	-0.0550086	0.0384795	-0.226343	0.290884	-0.0580691	0.102318
	337	0.0845342	0.138848	0.280128	-0.472699	-0.0538678	0.0640458	-0.022601	0.0118423	-0.453573	0.32441	0.115915	-0.0763077	0.0398303	0.269167	0.264438	-0.252844	-0.27064	0.379212	0.413542	-0.505751	-0.303808	-0.636151	-0.244712	0.373353	0.483877
	338	-0.061739	-0.211653	0.0874443	0.10531	-0.0538678	0.0640458	-0.022601	0.0118423	0.728322	0.00953027	-0.367958	-0.513097	-0.275943	-0.0868651	-0.0407554	0.223575	0.185611	-0.0829423	0.0601979	-0.0986237	0.109306	-0.2138	0.0938245	0.0666415	0.0933417
	339	0.582782	-0.0389444	0.0186967	-0.71777	-0.0538678	0.0640458	-0.022601	0.0118423	0.140336	0.501597	-0.784934	-0.257053	-0.275943	-0.0868651	-0.0407554	0.223575	0.185611	1.21667	-0.362672	-0.516443	-0.314657	-0.2138	0.0938245	0.0666415	0.0933417
	340	0.582782	-0.0389444	0.0186967	-0.71777	-0.240524	-0.131602	-0.216127	0.535047	0.140336	0.501597	-0.784934	-0.257053	0.0314423	1.07006	-0.508107	-0.261945	-0.279356	1.21667	-0.362672	-0.516443	-0.314657	-0.2138	0.0938245	0.0666415	0.0933417
	341	-0.140164	-0.015348	0.0533935	0.126684	0.0966465	-0.489682	0.189104	0.18176	-1.35164	0.0244889	0.958489	0.666156	-0.275943	-0.0868651	-0.0407554	0.223575	0.185611	0.00200641	0.0102864	-0.0550086	0.0384795	-0.226343	0.290884	-0.0580691	0.102318
	342	-0.297013	0.377261	-0.014708	0.16943	-0.234332	-0.125112	0.54972	-0.174784	-0.0372271	0.288713	-0.95923	0.39331	-0.239719	0.78997	0.736242	-0.556175	-0.56113	1.11397	0.152195	-0.671045	-0.586617	-0.226343	0.290884	-0.0580691	0.102318
	343	-0.297013	0.377261	-0.014708	0.16943	-0.234332	-0.125112	0.54972	-0.174784	-0.186441	0.109818	-0.243637	0.239887	-0.239719	0.78997	0.736242	-0.556175	-0.56113	1.11397	0.152195	-0.671045	-0.586617	-0.226343	0.290884	-0.0580691	0.102318
	344	-0.061739	-0.211653	0.0874443	0.10531	-0.234332	-0.125112	0.54972	-0.174784	0.795978	-0.0876437	0.640613	-1.26263	-0.0957504	0.129122	0.886612	-0.399958	-0.411527	-0.0829423	0.0601979	-0.0986237	0.109306	-0.2138	0.0938245	0.0666415	0.0933417
	345	-0.140164	-0.015348	0.0533935	0.126684	-0.0838182	-0.67884	0.761426	-0.00486654	-0.386618	-0.372112	0.181639	0.825473	0.358848	-0.181006	-0.190764	-0.0627759	0.0155843	0.379212	0.413542	-0.505751	-0.303808	-0.0561109	-0.433227	0.123082	0.262532
	346	-0.0199113	-0.702658	0.174736	0.240432	-0.26241	-0.10723	0.576261	-0.189556	-0.386618	-0.372112	0.181639	0.825473	0.223267	-0.321051	0.431411	-0.209891	-0.125303	0.379212	0.413542	-0.505751	-0.303808	-0.226343	0.290884	-0.0580691	0.102318
	347	0.211811	-0.543642	-0.400721	0.459622	-0.270475	-0.874488	0.567899	0.518338	-0.386618	-0.372112	0.181639	0.825473	-0.0873625	-0.671771	1.65916	-0.390857	-0.402811	-0.267303	-0.136895	-0.293362	0.65829	-0.0561109	-0.433227	0.123082	0.262532
	348	-0.061739	-0.211653	0.0874443	0.10531	-0.0538678	0.0640458	-0.022601	0.0118423	0.117721	0.232551	-0.185362	-0.321831	-0.275943	-0.0868651	-0.0407554	0.223575	0.185611	-0.0829423	0.0601979	-0.0986237	0.109306	-0.2138	0.0938245	0.0666415	0.0933417
	349	-0.061739	-0.211653	0.0874443	0.10531	-0.0538678	0.0640458	-0.022601	0.0118423	0.117721	0.232551	-0.185362	-0.321831	-0.275943	-0.0868651	-0.0407554	0.223575	0.185611	-0.0829423	0.0601979	-0.0986237	0.109306	-0.2138	0.0938245	0.0666415	0.0933417
	350	-0.380668	1.35927	-0.189291	-0.100814	0.285176	0.466735	-0.374855	-0.339508	0.384854	0.0179591	-0.544914	-0.00563633	0.657845	1.77681	-1.43066	-0.557398	-0.4581	-1.12771	0.333333	0.45004	0.32079	0.204265	1.05027	-1.33487	0.549148
	351	-0.375438	0.573566	-0.0487587	0.190804	-1.68913	1.38523	-0.199197	0.469445	-0.00887785	0.322701	-0.0693405	-0.410477	0.277802	-1.04442	1.22753	0.356161	-0.853016	-0.392956	0.0719868	0.284746	0.0379814	-0.0937411	0.157953	-0.25105	0.289462
	352	-0.114143	1.02246	0.124735	-0.565074	0.219083	-1.02553	0.427351	0.336906	0.23564	-0.160936	0.17068	-0.15906	0.261026	0.55737	-0.317556	0.337958	-0.870449	0.171904	-0.0895366	0.0322216	-0.103174	0.353697	0.10237	-0.308341	-0.119027
	353	0.217041	-1.32935	-0.260189	0.75124	0.373344	-0.0577185	-0.875916	0.510697	-0.197398	0.274969	0.527573	-0.618157	-0.436319	0.64662	-0.282125	0.244255	-0.116878	-0.0157509	0.475242	-0.165996	-0.304307	0.30781	0.272703	0.28762	-0.929462
	354	0.673461	-1.01614	-0.608911	0.371046	0.042365	0.306851	-0.5153	0.154153	-0.985562	0.285106	0.535872	0.223473	0.127923	-0.389674	0.307206	0.193531	-0.269658	0.175198	-0.851408	0.0357013	0.646943	0.648274	-1.17552	0.649922	-0.609035
	355	0.608803	0.998867	0.0900379	-1.40953	0.199071	-0.240387	0.462253	-0.38576	0.384854	0.0179591	-0.544914	-0.00563633	0.263504	-0.249629	-0.314969	0.340646	-0.128771	-0.200111	0.27815	-0.360734	0.244677	0.14665	0.143525	-0.640031	0.494923
	356	0.279659	0.00316388	-0.242088	-0.0970139	-0.110022	0.0998105	0.0304804	-0.0177013	-0.197398	0.274969	0.527573	-0.618157	-0.197006	0.0543941	-0.00755002	-0.00295031	0.17708	0.0869551	-0.0396251	-0.0113935	-0.0323471	-0.238886	0.487944	-0.18278	0.111295
	357	0.159407	0.690474	-0.36343	-0.210763	-0.661927	0.280124	-0.541737	0.844018	0.562417	0.230843	-0.370617	-0.656	0.40824	-0.909684	-0.92758	1.16066	0.0216305	-0.84992	0.489585	-0.151825	0.456659	0.0890342	-0.763218	0.0548114	0.440698
	358	0.168189	-0.843163	0.45471	-0.202455	-0.144291	0.111203	-0.708827	0.677358	0.413203	0.0519477	0.344976	-0.809424	-0.160014	0.932022	0.00646534	-0.118901	-0.568864	-0.200111	0.27815	-0.360734	0.244677	0.30781	0.272703	0.28762	-0.929462
	359	-0.873685	0.751359	0.212672	0.435875	-0.59958	0.25085	0.171029	0.163731	-1.20243	0.203384	0.242895	0.819579	0.355603	0.625199	0.569631	-0.729263	-0.726892	0.736764	-0.25106	-0.220303	-0.244329	2.10636	-0.660232	-0.934445	-0.792039
	360	-1.37193	0.929151	0.474103	0.680946	-0.59958	0.25085	0.171029	0.163731	-0.308005	-0.634437	0.419	0.933987	0.355603	0.625199	0.569631	-0.729263	-0.726892	0.736764	-0.25106	-0.220303	-0.244329	2.10636	-0.660232	-0.934445	-0.792039
	361	-0.873685	0.751359	0.212672	0.435875	-0.59958	0.25085	0.171029	0.163731	-0.308005	-0.634437	0.419	0.933987	0.355603	0.625199	0.569631	-0.729263	-0.726892	0.736764	-0.25106	-0.220303	-0.244329	2.10636	-0.660232	-0.934445	-0.792039
	362	-0.375438	0.573566	-0.0487587	0.190804	-0.166177	0.135575	0.0835619	-0.0472449	0.209381	-1.56772	1.78893	0.633034	-0.118069	0.195653	0.0256554	-0.229476	0.168548	0.256852	-0.139448	0.0758368	-0.174	-0.263973	0.882063	-0.432201	0.129248
	363	0.751886	-1.21244	-0.57486	0.349673	1.13811	-0.821035	0.620773	-0.861392	-0.209055	-0.159228	0.355935	0.175109	0.50796	-0.836542	1.49255	-0.563945	-0.568572	0.830985	-0.774998	0.774519	-0.728049	-0.839727	0.452672	0.912874	-0.495748
	364	-0.375438	0.573566	-0.0487587	0.190804	-0.324756	-0.0779553	-0.136505	0.490732	-0.985562	0.285106	0.535872	0.223473	-0.275943	-0.0868651	-0.0407554	0.223575	0.185611	0.256852	-0.139448	0.0758368	-0.174	0.0890342	-0.763218	0.0548114	0.440698
	365	-0.375438	0.573566	-0.0487587	0.190804	0.192879	-0.246877	-0.303595	0.324071	-0.335654	-0.0690778	0.471956	0.0864635	-0.275943	-0.0868651	-0.0407554	0.223575	0.185611	0.256852	-0.139448	0.0758368	-0.174	-0.25143	0.685004	-0.30749	0.120271
	366	-0.375438	0.573566	-0.0487587	0.190804	-0.1381	0.117693	0.0570212	-0.0324731	-0.335654	-0.0690778	0.471956	0.0864635	2.10535	-0.745948	-0.7072	-0.468778	-0.477434	0.256852	-0.139448	0.0758368	-0.174	-0.25143	0.685004	-0.30749	0.120271
	367	-0.375438	0.573566	-0.0487587	0.190804	-0.1381	0.117693	0.0570212	-0.0324731	-0.985562	0.285106	0.535872	0.223473	2.10535	-0.745948	-0.7072	-0.468778	-0.477434	0.256852	-0.139448	0.0758368	-0.174	0.100763	0.313858	-0.0440705	-0.315512
	368	-0.143716	0.732582	-0.624215	0.409993	0.738592	-0.43368	-0.497225	0.172182	-0.347312	-0.503274	0.300319	0.87973	1.69098	-0.364397	-0.376203	-0.255425	-0.908013	-0.0176468	-1.05757	0.681182	0.440247	-0.263973	0.882063	-0.432201	0.129248
	369	-0.915513	1.24236	0.125381	0.300753	-0.59958	0.25085	0.171029	0.163731	-0.308005	-0.634437	0.419	0.933987	0.355603	0.625199	0.569631	-0.729263	-0.726892	0.359558	-0.654315	0.230439	0.0979591	2.10636	-0.660232	-0.934445	-0.792039
	370	-0.061739	-0.211653	0.0874443	0.10531	0.0485566	0.313341	0.250548	-0.555678	0.117721	0.232551	-0.185362	-0.321831	-0.151626	0.131129	0.77901	-0.1098	-0.560148	-0.0829423	0.0601979	-0.0986237	0.109306	-0.0811977	-0.0391071	-0.126339	0.280485
	371	0.358084	-0.193141	-0.208037	-0.118387	-0.0819451	0.0819281	0.00393969	-0.00292951	0.23564	-0.160936	0.17068	-0.15906	-0.236474	-0.0162355	-0.0241527	0.110313	0.181346	-1.12771	0.333333	0.45004	0.32079	0.933737	-0.0861443	-0.558612	-0.340372
	372	-0.922537	1.23754	0.927571	-0.51782	0.229021	0.502499	-0.321774	-0.369051	-0.996519	0.450257	1.30708	-0.634572	1.41905	-0.645281	1.63113	-1.21345	-1.19058	-0.477905	0.121898	0.241131	0.108808	0.839306	-1.67584	-0.0143094	0.379567
	373	-0.922537	1.23754	0.927571	-0.51782	0.229021	0.502499	-0.321774	-0.369051	-0.996519	0.450257	1.30708	-0.634572	1.41905	-0.645281	1.63113	-1.21345	-1.19058	-0.477905	0.121898	0.241131	0.108808	0.839306	-1.67584	-0.0143094	0.379567
	374	-0.570563	0.70925	0.473457	-0.184881	0.229021	0.502499	-0.321774	-0.369051	-0.996519	0.450257	1.30708	-0.634572	1.41905	-0.645281	1.63113	-1.21345	-1.19058	-0.477905	0.121898	0.241131	0.108808	0.839306	-1.67584	-0.0143094	0.379567
	375	-0.922537	1.23754	0.927571	-0.51782	0.415678	0.698147	-0.128247	-0.892256	-0.996519	0.450257	1.30708	-0.634572	1.41067	0.155613	0.858583	-1.22255	-1.1993	-0.477905	0.121898	0.241131	0.108808	0.839306	-1.67584	-0.0143094	0.379567
	376	-0.375438	0.573566	-0.0487587	0.190804	0.580013	-0.647211	-0.717292	0.710159	-1.20243	0.203384	0.242895	0.819579	1.51002	-0.581177	-0.540589	-0.29569	-0.311672	0.171904	-0.0895366	0.0322216	-0.103174	-0.25143	0.685004	-0.30749	0.120271
	377	-0.922537	1.23754	0.927571	-0.51782	0.229021	0.502499	-0.321774	-0.369051	-0.996519	0.450257	1.30708	-0.634572	1.41905	-0.645281	1.63113	-1.21345	-1.19058	-0.477905	0.121898	0.241131	0.108808	0.839306	-1.67584	-0.0143094	0.379567
	378	-0.922537	1.23754	0.927571	-0.51782	0.229021	0.502499	-0.321774	-0.369051	-0.996519	0.450257	1.30708	-0.634572	1.41905	-0.645281	1.63113	-1.21345	-1.19058	-0.477905	0.121898	0.241131	0.108808	0.839306	-1.67584	-0.0143094	0.379567
	379	-0.330058	-0.66537	0.716141	0.0426161	0.800938	-0.462955	0.215541	-0.508105	-0.197398	0.274969	0.527573	-0.618157	0.175411	0.409212	-0.357737	-0.105729	-0.129753	-0.755698	-0.0343529	0.842996	-0.0270612	-0.661238	0.149407	0.123932	0.50183
	380	0.615827	1.00369	-0.712152	-0.590956	0.463768	-0.104876	-0.189691	-0.154818	-1.16312	0.0722217	0.361576	0.873836	0.950925	0.460428	0.40302	-0.902352	-0.892653	-0.758992	0.727518	0.839517	-0.777178	0.933737	-0.0861443	-0.558612	-0.340372
	381	0.615827	1.00369	-0.712152	-0.590956	0.463768	-0.104876	-0.189691	-0.154818	-1.16312	0.0722217	0.361576	0.873836	0.950925	0.460428	0.40302	-0.902352	-0.892653	-0.366714	-0.383899	-0.444485	1.13645	-0.226343	0.290884	-0.0580691	0.102318
	382	0.152383	0.685654	0.43876	-1.02934	-0.0819451	0.0819281	0.00393969	-0.00292951	0.451809	-0.678562	-0.47919	0.896145	0.671376	0.981231	0.874824	-1.20568	-1.18314	-1.12771	0.333333	0.45004	0.32079	-0.566807	1.73911	-0.420371	-0.218109
	383	-0.511135	-0.520045	-0.366024	1.30408	0.253352	-1.03692	1.16666	-0.358154	0.579109	-0.169365	0.347636	-0.666521	-0.511837	-1.11022	1.21581	-0.851442	1.37341	-1.22115	0.374175	1.24664	-0.364063	-0.967543	0.35022	-0.735448	1.74805
	384	0.0567198	-1.68949	1.15151	-0.307896	-0.59958	0.25085	0.171029	0.163731	1.5951	-0.262932	-0.138896	-1.24621	0.229178	-0.314946	1.20137	-0.203477	-0.858264	1.48079	-0.986432	0.565609	-0.940031	-0.844013	1.07058	-0.181929	0.350593
	385	-0.0199113	-0.702658	0.174736	0.240432	-0.59958	0.25085	0.171029	0.163731	0.401546	-0.382249	0.173339	-0.0161569	0.8245	-0.479717	1.03476	-0.376565	-1.02403	-1.03349	-0.190604	1.44486	-0.16293	-0.2138	0.0938245	0.0666415	0.0933417
	386	-0.167978	-1.84369	0.924775	0.291487	0.379536	-0.0512285	-0.110068	-0.199134	-0.00887785	0.322701	-0.0693405	-0.410477	-0.433842	-0.160379	-0.279538	0.246943	0.6248	1.19892	0.102284	-0.62743	-0.657443	-0.263973	0.882063	-0.432201	0.129248
	387	0.204787	-0.548462	0.40147	-0.35895	-0.59958	0.25085	0.171029	0.163731	0.401546	-0.382249	0.173339	-0.0161569	0.683009	-0.625867	0.886974	-0.530094	-0.431951	-0.373303	1.13984	-0.451444	-0.363786	-0.2138	0.0938245	0.0666415	0.0933417
	388	-0.167978	-1.84369	0.924775	0.291487	0.379536	-0.0512285	-0.110068	-0.199134	-0.619479	0.545722	0.113256	-0.219211	-0.569422	-0.300424	0.342637	0.0998286	0.483913	1.19892	0.102284	-0.62743	-0.657443	-0.263973	0.882063	-0.432201	0.129248
	389	0.511381	0.16218	-0.817544	0.122176	0.0704423	0.288969	-0.541841	0.168925	-0.563481	0.0143518	0.950189	-0.175474	-0.515256	0.50536	-0.31533	0.470781	-0.108347	0.2798	0.166538	-0.656874	0.174349	-0.238886	0.487944	-0.18278	0.111295
	390	0.175214	-0.838343	-0.34748	0.616118	0.401421	-0.0756008	-0.902457	0.525469	1.16136	-0.426374	-0.72485	-0.0539996	0.0884544	-0.460303	0.290603	0.306794	-0.265392	0.467454	-0.398241	-0.458656	0.375482	-0.181271	1.39469	-0.877622	0.16552
	391	0.703034	-0.726255	0.140039	-0.604021	-0.0538678	0.0640458	-0.022601	0.0118423	1.01215	-0.60527	-0.00925682	-0.207423	-0.696983	0.287787	0.283266	-0.233284	0.487196	-1.59506	-0.790952	1.70087	0.728341	-0.2138	0.0938245	0.0666415	0.0933417
	392	0.173455	0.700114	-1.96781	1.42638	0.379536	-0.0512285	-0.110068	-0.199134	-0.619479	0.545722	0.113256	-0.219211	-0.433842	-0.160379	-0.279538	0.246943	0.6248	-1.13101	1.0952	0.446561	-0.429327	-1.42405	1.25909	0.0683423	0.571939
	393	0.671703	0.522322	-2.22924	1.18131	0.379536	-0.0512285	-0.110068	-0.199134	-0.0481843	0.453864	-0.188021	-0.464734	-0.433842	-0.160379	-0.279538	0.246943	0.6248	1.19892	0.102284	-0.62743	-0.657443	-0.263973	0.882063	-0.432201	0.129248
	394	1.1211	0.830714	-1.77577	-0.0174542	-0.234332	-0.125112	0.54972	-0.174784	1.6511	-0.794302	0.698037	-1.20248	0.934149	2.06221	-1.14207	-0.920555	-0.910085	1.10029	-0.627817	1.01287	-1.34786	0.196009	0.629421	-0.364781	-0.288217
	395	-1.30053	0.728026	1.31034	-0.159	-0.103831	0.1063	0.796328	-0.727532	1.5951	-0.262932	-0.138896	-1.24621	-0.935529	0.880806	-0.754291	0.677721	0.194036	-0.0941111	-0.998589	-0.202652	1.26675	0.316882	-0.580586	-0.45888	0.655137
	396	-0.26744	0.667142	0.734242	-0.805637	-0.0538678	0.0640458	-0.022601	0.0118423	0.862933	-0.784165	0.706337	-0.360846	-0.118069	0.195653	0.0256554	-0.229476	0.168548	-0.463442	0.418814	0.348639	-0.298523	-0.2138	0.0938245	0.0666415	0.0933417
	397	-0.286437	-0.365849	-0.13929	0.704693	-0.441001	0.46438	0.391096	-0.374245	-0.209055	-0.159228	0.355935	0.175109	0.0398303	0.269167	0.264438	-0.252844	-0.27064	0.467454	-0.398241	-0.458656	0.375482	-0.806383	0.479398	0.192203	0.323664
	398	0.126362	-0.352157	0.367419	-0.337577	-0.792428	0.0487114	-0.788345	1.39677	1.80031	-0.615407	-0.0175564	-1.04905	-0.840952	0.948635	0.132896	-0.3895	0.337593	-0.854321	-0.764453	2.4833	-0.717477	-0.773039	0.506125	-0.528469	1.14308
	399	-0.302244	1.16297	-0.15524	-0.122187	0.622347	0.108655	0.0303766	-0.692795	-0.425224	0.358398	1.00581	-0.880095	0.578509	0.10561	0.753207	-0.799573	-0.58582	1.18524	-0.677728	1.05649	-1.41869	1.7659	0.787989	-1.29675	-1.11247
	400	-0.751639	0.854575	-0.608708	1.07658	0.423742	1.46541	-0.119886	-1.60015	-0.293403	0.338154	-1.37089	0.93516	-0.200424	1.66998	-1.53869	1.31927	-1.30468	-0.661477	-0.55829	1.83782	-0.510781	-1.00996	1.17678	0.731723	-0.655962
	401	0.0707681	-1.67985	-0.452872	1.32925	-0.0976391	0.11279	1.56218	-1.43736	0.0361633	-0.0435181	1.5388	-1.22478	-0.846863	0.94253	-0.637062	-0.395913	1.07055	0.479233	-1.15104	-1.2954	1.88128	-1.13778	1.07433	-0.916599	1.58784
	402	-1.21508	0.536542	0.542205	0.638199	0.463768	-0.104876	-0.189691	-0.154818	0.23564	-0.160936	0.17068	-0.15906	-0.275943	-0.0868651	-0.0407554	0.223575	0.185611	0.194851	0.216449	-0.700489	0.245175	-0.408303	-0.0620806	-0.140338	0.698315
	403	1.46781	-1.24086	0.192633	-1.31335	-0.106276	1.62135	-1.48449	-0.0138272	0.834584	-0.818154	-0.183553	0.442941	-0.959757	-0.793196	2.30016	-0.518411	0.214138	-1.01463	1.36035	-1.08275	0.603875	-0.943271	1.23024	-0.70962	0.982862
	404	0.471312	-0.885271	0.715495	-0.823211	-0.784364	0.81597	-0.779983	0.688873	-0.507482	-0.517019	1.78712	-0.131738	-0.832564	0.147742	0.905441	-0.380398	0.346309	-0.661477	-0.55829	1.83782	-0.510781	-0.554263	1.54205	-0.29566	-0.227085
	405	0.471312	-0.885271	0.715495	-0.823211	-0.97102	0.620322	-0.97351	1.21208	1.41684	-1.07516	-1.25604	1.05546	-0.833506	0.956327	-0.623111	0.944512	-0.393773	-1.19899	1.16326	-1.27749	1.15286	-0.669495	-0.271439	1.09402	-0.335535
	406	-0.88594	1.53224	0.874331	-0.674315	0.440009	-0.841272	1.36018	-0.881358	1.0405	-0.571281	0.880633	-1.01121	-1.13232	1.45723	-0.935215	-0.705658	1.51303	0.277904	-1.36627	0.190304	0.918902	1.18586	0.976503	-1.04648	-0.891121
	407	0.295466	-1.52565	-0.226138	0.729866	0.57814	-1.40798	0.0401942	0.708222	0.629372	-0.465678	-0.304893	0.245781	-1.39527	1.18562	-1.20985	0.997924	0.500684	-1.0316	1.34221	0.597684	-0.907484	0.842778	-1.01961	0.856901	-1.21401
	408	0.694251	0.807382	-0.678102	-0.612329	-0.441001	0.46438	0.391096	-0.374245	1.94952	-0.436512	-0.73315	-0.89563	-0.236474	-0.0162355	-0.0241527	0.110313	0.181346	0.734868	-1.78387	0.626875	0.500225	0.138393	-0.277321	0.330061	-0.342442
	409	0.237832	0.494169	-0.329379	-0.232136	-0.0538678	0.0640458	-0.022601	0.0118423	-0.698092	0.808047	-0.124105	-0.327725	-0.275943	-0.0868651	-0.0407554	0.223575	0.185611	0.46416	0.36363	-0.462136	-0.374635	-0.2138	0.0938245	0.0666415	0.0933417
	410	0.166431	0.695294	-1.16562	0.60781	-0.442874	-0.296388	1.14858	-0.376182	-0.385918	0.227236	1.12449	-0.825838	0.175411	0.409212	-0.357737	-0.105729	-0.129753	-1.12771	0.333333	0.45004	0.32079	-0.0561109	-0.433227	0.123082	0.262532
	411	0.166431	0.695294	-1.16562	0.60781	-0.442874	-0.296388	1.14858	-0.376182	-1.04017	-1.15567	1.26423	1.81935	0.175411	0.409212	-0.357737	-0.105729	-0.129753	-1.12771	0.333333	0.45004	0.32079	-0.0561109	-0.433227	0.123082	0.262532
	412	0.0391545	1.37778	-0.484772	-0.324511	-0.0538678	0.0640458	-0.022601	0.0118423	-1.40764	0.555859	0.121555	0.622419	0.0760537	1.146	1.04144	-1.03259	-1.01738	1.30162	-0.412584	-0.472827	-0.385484	0.196009	0.629421	-0.364781	-0.288217
	413	0.638658	-0.520309	-1.49839	1.0545	-0.0538678	0.0640458	-0.022601	0.0118423	-0.186441	0.109818	-0.243637	0.239887	0.671376	0.981231	0.874824	-1.20568	-1.18314	0.00200641	0.0102864	-0.0550086	0.0384795	-0.2138	0.0938245	0.0666415	0.0933417
	414	-0.828306	-0.487577	0.977572	0.287687	-0.0538678	0.0640458	-0.022601	0.0118423	0.168685	0.535585	0.104956	-1.06084	1.07812	1.40137	-0.9917	-0.764338	-0.760482	1.21667	-0.362672	-0.516443	-0.314657	-0.2138	0.0938245	0.0666415	0.0933417
	415	-0.814257	-0.477937	-0.626809	1.92483	-0.0538678	0.0640458	-0.022601	0.0118423	0.724677	-1.12821	0.650721	0.343774	0.048986	-0.530933	0.274001	0.420057	-0.261126	0.00200641	0.0102864	-0.0550086	0.0384795	0.196009	0.629421	-0.364781	-0.288217
	416	-0.716836	0.358749	0.280774	0.393128	-0.0538678	0.0640458	-0.022601	0.0118423	-0.647828	0.511734	-0.776634	0.584577	-0.56388	1.23483	-0.341496	-0.088857	-0.113595	-0.10589	-0.245788	0.634087	-0.239043	0.946281	-0.283204	-0.433902	-0.349349
	417	-1.06881	0.887043	0.734888	0.0601898	0.463768	-0.104876	-0.189691	-0.154818	-1.16312	0.0722217	0.361576	0.873836	0.500339	-0.0348557	-0.042981	0.0907524	-0.57649	0.171904	-0.0895366	0.0322216	-0.103174	-0.0353107	-0.20944	-0.7223	1.09092
	418	-0.10536	-0.511174	0.942875	-0.556767	0.255226	-0.276151	0.409172	-0.356216	-0.265053	0.372142	-0.480998	0.131373	-0.506868	-0.295533	0.457214	0.479883	-0.0996305	1.10029	-0.627817	1.01287	-1.34786	-0.43339	0.332039	-0.389759	0.716269
	419	-1.29351	0.732847	0.508154	0.659573	-0.0819451	0.0819281	0.00393969	-0.00292951	0.23564	-0.160936	0.17068	-0.15906	0.674621	0.175026	0.114429	-0.539195	-0.440667	-0.10589	-0.245788	0.634087	-0.239043	0.353697	0.10237	-0.308341	-0.119027
	420	-0.844112	1.04124	0.961622	-0.539193	-0.0819451	0.0819281	0.00393969	-0.00292951	0.23564	-0.160936	0.17068	-0.15906	0.674621	0.175026	0.114429	-0.539195	-0.440667	-0.10589	-0.245788	0.634087	-0.239043	0.353697	0.10237	-0.308341	-0.119027
	421	0.152383	0.685654	0.43876	-1.02934	0.953326	-0.255915	-0.330239	-0.336251	0.590766	0.264832	0.519273	-1.45979	-0.236474	-0.0162355	-0.0241527	0.110313	0.181346	0.540625	0.304648	0.421698	-1.20114	-0.25143	0.685004	-0.30749	0.120271
	422	-0.967555	-0.833258	-0.0173017	1.68427	-0.0900099	-0.68533	-0.00442189	0.704965	0.873891	-0.949316	-0.0648729	0.497198	0.262736	-0.250422	0.448013	-0.323153	-0.129568	-0.190838	-0.195876	0.590472	-0.168216	-0.031839	0.446789	0.148911	-0.502655
	423	-0.293461	-0.370669	0.662901	-0.113879	-0.0900099	-0.68533	-0.00442189	0.704965	0.547114	-1.3411	0.476424	0.994138	0.262736	-0.250422	0.448013	-0.323153	-0.129568	-0.190838	-0.195876	0.590472	-0.168216	0.138393	-0.277321	0.330061	-0.342442
	424	-0.0128872	-0.697838	-0.627455	1.05901	-0.607645	-0.516409	0.162668	0.871625	0.547114	-1.3411	0.476424	0.994138	-0.475787	0.57599	-0.298728	0.357518	-0.112613	-0.656286	0.212651	0.99412	-0.505218	-0.578535	0.66203	-0.321489	0.538102
	425	-0.293461	-0.370669	0.662901	-0.113879	-0.0900099	-0.68533	-0.00442189	0.704965	0.547114	-1.3411	0.476424	0.994138	0.262736	-0.250422	0.448013	-0.323153	-0.129568	-0.190838	-0.195876	0.590472	-0.168216	0.138393	-0.277321	0.330061	-0.342442
	426	-0.065291	0.536278	-0.590164	0.38862	0.794746	-0.469445	-0.550306	0.201726	0.23564	-0.160936	0.17068	-0.15906	0.223267	-0.321051	0.431411	-0.209891	-0.125303	-0.1007	0.525153	-0.209611	-0.23348	-0.0686543	-0.236167	-0.00162887	0.271508
	427	0.0549613	-0.151032	-0.468822	0.502369	-0.0819451	0.0819281	0.00393969	-0.00292951	1.05145	-0.736432	0.109424	-0.153166	-0.0555142	0.200545	0.140233	0.150578	-0.414995	-0.1007	0.525153	-0.209611	-0.23348	0.113306	0.116798	0.0806402	-0.324489
	428	-0.77447	2.37857	0.177532	-0.568874	-0.0900099	-0.68533	-0.00442189	0.704965	0.42416	-0.113203	-0.426233	0.0486208	-0.0135686	-0.535824	0.159423	0.040003	0.322417	-1.12961	-1.19948	1.29722	1.06534	-0.031839	0.446789	0.148911	-0.502655
	429	-1.19225	-0.987454	-0.244036	2.28365	-0.0900099	-0.68533	-0.00442189	0.704965	0.547114	-1.3411	0.476424	0.994138	0.262736	-0.250422	0.448013	-0.323153	-0.129568	-0.190838	-0.195876	0.590472	-0.168216	0.377969	0.982386	-0.282512	-0.884214
	430	-0.293461	-0.370669	0.662901	-0.113879	-0.0900099	-0.68533	-0.00442189	0.704965	0.547114	-1.3411	0.476424	0.994138	0.262736	-0.250422	0.448013	-0.323153	-0.129568	-0.190838	-0.195876	0.590472	-0.168216	-0.031839	0.446789	0.148911	-0.502655
	431	-0.443286	0.0267604	-0.207391	0.74744	-0.0838182	-0.67884	0.761426	-0.00486654	-0.236704	0.406131	0.408892	-0.672414	-0.840184	0.949428	-0.630086	0.274299	0.338391	0.736764	-0.25106	-0.220303	-0.244329	-0.885614	0.623005	1.50883	-1.30618
	432	-0.218588	0.180957	0.0193428	0.148057	-0.655735	0.286614	0.224111	0.134187	0.52311	0.362005	-0.489298	-0.710257	1.08727	0.601267	-0.982137	-0.0914376	-0.750968	0.171904	-0.0895366	0.0322216	-0.103174	-0.238886	0.487944	-0.18278	0.111295
	433	-0.297013	0.377261	-0.014708	0.16943	-0.655735	0.286614	0.224111	0.134187	-0.0205352	-0.111495	-0.240978	0.38279	-0.157537	0.125024	0.00905269	-0.116213	0.172814	0.171904	-0.0895366	0.0322216	-0.103174	-0.238886	0.487944	-0.18278	0.111295
	434	-0.375438	0.573566	-0.0487587	0.190804	0.379536	-0.0512285	-0.110068	-0.199134	0.23564	-0.160936	0.17068	-0.15906	-0.157537	0.125024	0.00905269	-0.116213	0.172814	0.0869551	-0.0396251	-0.0113935	-0.0323471	-0.263973	0.882063	-0.432201	0.129248
	435	-0.753433	0.0640484	0.334014	0.549624	0.925248	-0.238032	-0.303699	-0.351022	-0.335654	-0.0690778	0.471956	0.0864635	-0.197006	0.0543941	-0.00755002	-0.00295031	0.17708	-0.0974053	-0.236718	-0.206132	0.516637	-0.263973	0.882063	-0.432201	0.129248
	436	-0.302244	1.16297	-0.15524	-0.122187	-0.126152	-1.43471	0.0137573	1.39809	-0.615834	1.68346	-0.905423	-1.07608	-0.846863	0.94253	-0.637062	-0.395913	1.07055	0.470749	-1.16011	-0.455177	1.1256	1.07063	-0.836982	0.34321	-0.999571
	437	-1.44154	1.9208	-1.30486	2.04785	-0.59958	0.25085	0.171029	0.163731	-0.293403	0.338154	-1.37089	0.93516	-0.64339	0.373007	-0.449162	1.65768	-0.9806	-0.182354	-0.186806	-0.249747	0.587463	1.37689	0.476179	-1.71071	0.0974809
	438	-0.260416	0.671962	-0.0679485	0.0129351	0.106584	1.03834	-0.56002	-0.524197	0.157028	0.101389	-0.0666811	-0.267574	-0.380443	0.644613	-0.174523	-0.0459036	0.0317424	0.00200641	0.0102864	-0.0550086	0.0384795	-0.226343	0.290884	-0.0580691	0.102318
	439	-0.140164	-0.015348	0.0533935	0.126684	-0.0819451	0.0819281	0.00393969	-0.00292951	0.157028	0.101389	-0.0666811	-0.267574	-0.236474	-0.0162355	-0.0241527	0.110313	0.181346	0.00200641	0.0102864	-0.0550086	0.0384795	-0.226343	0.290884	-0.0580691	0.102318
	440	-1.053	-0.641774	0.750838	0.88707	-0.234332	-0.125112	0.54972	-0.174784	0.306241	0.280284	-0.782274	-0.11415	1.51002	-0.581177	-0.540589	-0.29569	-0.311672	0.356264	0.107556	0.22696	-0.652157	1.52632	-0.471718	-0.684173	-0.570694
	441	-0.167978	-1.84369	0.924775	0.291487	-0.0538678	0.0640458	-0.022601	0.0118423	0.117721	0.232551	-0.185362	-0.321831	-0.275943	-0.0868651	-0.0407554	0.223575	0.185611	0.171904	-0.0895366	0.0322216	-0.103174	0.435585	1.88913	-0.977354	-0.829989
	442	0.478336	-0.880451	-0.0866954	-0.00463856	-0.420989	-0.320761	0.356194	0.34842	0.306241	0.280284	-0.782274	-0.11415	0.635152	0.104396	0.0978265	-0.425932	-0.436401	0.566866	-0.151237	-0.307533	-0.102676	-0.031839	0.446789	0.148911	-0.502655
	443	0.384105	0.84467	-0.136696	-0.810145	-0.420989	-0.320761	0.356194	0.34842	0.018071	-0.842005	-1.06514	2.08836	0.635152	0.104396	0.0978265	-0.425932	-0.436401	-0.020941	-0.295699	0.677702	-0.309869	-0.955815	1.4273	-0.83433	0.991839
	444	-1.56003	1.06966	0.194128	1.12383	-0.0538678	0.0640458	-0.022601	0.0118423	-0.414967	-0.4061	-0.708251	1.62926	-0.275943	-0.0868651	-0.0407554	0.223575	0.185611	-1.58468	0.750931	0.0134694	0.739467	1.52632	-0.471718	-0.684173	-0.570694
	445	-0.061739	-0.211653	0.0874443	0.10531	-0.0538678	0.0640458	-0.022601	0.0118423	-0.414967	-0.4061	-0.708251	1.62926	-0.275943	-0.0868651	-0.0407554	0.223575	0.185611	-0.0829423	0.0601979	-0.0986237	0.109306	-0.2138	0.0938245	0.0666415	0.0933417
	446	-0.521711	0.223065	-0.241442	0.768813	-0.503348	0.493655	-0.32167	0.306042	0.724677	-1.12821	0.650721	0.343774	-0.599735	-1.17115	0.335597	0.885992	0.497693	0.628867	-0.507134	0.468793	-0.521851	-0.479277	0.502372	0.206201	-0.0941669
	447	-0.061739	-0.211653	0.0874443	0.10531	-0.0538678	0.0640458	-0.022601	0.0118423	-0.862608	-0.942786	1.43853	1.16899	-0.275943	-0.0868651	-0.0407554	0.223575	0.185611	-0.0829423	0.0601979	-0.0986237	0.109306	-0.2138	0.0938245	0.0666415	0.0933417
	448	-1.34236	1.21903	1.22305	-0.294122	-0.0819451	0.0819281	0.00393969	-0.00292951	-1.18938	-1.33457	1.97983	1.66593	-0.236474	-0.0162355	-0.0241527	0.110313	0.181346	0.00200641	0.0102864	-0.0550086	0.0384795	-0.226343	0.290884	-0.0580691	0.102318
	449	0.152383	0.685654	0.43876	-1.02934	-0.1381	0.117693	0.0570212	-0.0324731	0.33459	0.314273	0.107615	-0.917938	-0.157537	0.125024	0.00905269	-0.116213	0.172814	0.359558	-0.654315	0.230439	0.0979591	-0.25143	0.685004	-0.30749	0.120271
	450	-0.638411	0.162445	0.314824	0.371755	-0.0538678	0.0640458	-0.022601	0.0118423	0.181031	-1.60171	0.899041	1.43682	0.0398303	0.269167	0.264438	-0.252844	-0.27064	0.189661	-0.554492	0.143209	0.239612	0.138393	-0.277321	0.330061	-0.342442
	451	-1.08781	-0.145948	-0.138644	1.57052	-0.0538678	0.0640458	-0.022601	0.0118423	-0.481923	0.290421	-0.773975	0.727479	-0.275943	-0.0868651	-0.0407554	0.223575	0.185611	0.171904	-0.0895366	0.0322216	-0.103174	0.842778	-1.01961	0.856901	-1.21401
	452	-0.434504	-1.50688	0.610749	0.755748	-0.0538678	0.0640458	-0.022601	0.0118423	-0.30436	0.503305	-0.599678	0.0771157	-0.275943	-0.0868651	-0.0407554	0.223575	0.185611	-0.0157509	0.475242	-0.165996	-0.304307	0.45377	-1.33142	0.442942	-0.00406174
	453	-0.061739	-0.211653	0.0874443	0.10531	-0.593389	0.25734	0.936877	-0.5461	0.728322	0.00953027	-0.367958	-0.513097	-1.09818	-0.936174	-0.899551	1.98326	0.809404	-0.651096	0.983592	0.150421	-0.499655	-1.63589	1.53563	1.57796	-1.24505
	454	-0.061739	-0.211653	0.0874443	0.10531	-0.0538678	0.0640458	-0.022601	0.0118423	0.728322	0.00953027	-0.367958	-0.513097	-0.275943	-0.0868651	-0.0407554	0.223575	0.185611	-0.275787	-0.145965	0.546857	-0.0973897	1.52632	-0.471718	-0.684173	-0.570694
	455	-0.675008	-0.132256	0.368065	0.52825	-0.0538678	0.0640458	-0.022601	0.0118423	-0.836348	0.464001	-0.179721	0.376896	0.0430753	-0.537038	-0.495957	0.413643	0.471836	-1.12771	0.333333	0.45004	0.32079	0.946281	-0.283204	-0.433902	-0.349349
	456	0.0845342	0.138848	0.280128	-0.472699	-0.234332	-0.125112	0.54972	-0.174784	0.157028	0.101389	-0.0666811	-0.267574	-0.561403	0.427832	-0.338909	-0.086169	0.628083	-0.020941	-0.295699	0.677702	-0.309869	-0.0561109	-0.433227	0.123082	0.262532
	457	-0.140164	-0.015348	0.0533935	0.126684	-0.411051	1.20727	-0.392931	-0.357537	0.157028	0.101389	-0.0666811	-0.267574	-0.275943	-0.0868651	-0.0407554	0.223575	0.185611	0.171904	-0.0895366	0.0322216	-0.103174	1.52632	-0.471718	-0.684173	-0.570694
	458	-0.140164	-0.015348	0.0533935	0.126684	0.463768	-0.104876	-0.189691	-0.154818	0.157028	0.101389	-0.0666811	-0.267574	-0.275943	-0.0868651	-0.0407554	0.223575	0.185611	-0.0124567	-0.286629	-0.162517	0.44581	-0.226343	0.290884	-0.0580691	0.102318
	459	-0.413713	0.316641	0.541559	-0.227628	-0.0538678	0.0640458	-0.022601	0.0118423	0.00781407	-0.0775066	0.648912	-0.420997	-0.275943	-0.0868651	-0.0407554	0.223575	0.185611	1.37479	0.290306	0.407527	-1.96211	-0.2138	0.0938245	0.0666415	0.0933417
	460	-0.140164	-0.015348	0.0533935	0.126684	-0.0538678	0.0640458	-0.022601	0.0118423	0.181031	-1.60171	0.899041	1.43682	-0.691073	0.293893	1.05322	-0.22687	-0.245766	0.189661	-0.554492	0.143209	0.239612	0.138393	-0.277321	0.330061	-0.342442
	461	0.211811	-0.543642	-0.400721	0.459622	0.0985196	0.271086	-0.568382	0.183697	0.157028	0.101389	-0.0666811	-0.267574	-0.561403	0.427832	-0.338909	-0.086169	0.628083	0.628867	-0.507134	0.468793	-0.521851	-0.2138	0.0938245	0.0666415	0.0933417
	462	-1.09659	1.38769	-0.956784	1.56221	-0.0538678	0.0640458	-0.022601	0.0118423	0.117721	0.232551	-0.185362	-0.321831	-0.275943	-0.0868651	-0.0407554	0.223575	0.185611	1.00937	-0.86575	0.02153	-0.114023	-0.2138	0.0938245	0.0666415	0.0933417
	463	0.204787	-0.548462	0.40147	-0.35895	-0.232459	0.635656	-0.207766	-0.172847	0.117721	0.232551	-0.185362	-0.321831	-0.554724	0.434731	-0.331933	0.584044	-0.104081	0.374021	-0.3574	0.337947	-0.309371	0.138393	-0.277321	0.330061	-0.342442
	464	-0.061739	-0.211653	0.0874443	0.10531	-0.0538678	0.0640458	-0.022601	0.0118423	0.117721	0.232551	-0.185362	-0.321831	-0.275943	-0.0868651	-0.0407554	0.223575	0.185611	-0.0829423	0.0601979	-0.0986237	0.109306	-0.2138	0.0938245	0.0666415	0.0933417
	465	0.384105	0.84467	-0.136696	-0.810145	-0.419116	0.440008	-0.401292	0.350357	0.940846	-1.64584	0.00085096	1.39898	-0.547104	-0.366955	1.20359	-0.0706539	-0.0961625	-0.647802	0.221721	0.153901	0.250461	0.876122	-0.992887	0.13623	-0.394597
	466	0.384105	0.84467	-0.136696	-0.810145	0.283303	-0.294034	0.382631	-0.341445	0.0857267	-0.939179	-0.0565733	1.33883	0.0423075	-0.537831	0.267025	-0.250156	0.471038	0.46416	0.36363	-0.462136	-0.374635	-0.226343	0.290884	-0.0580691	0.102318
	467	-0.140164	-0.015348	0.0533935	0.126684	-0.0538678	0.0640458	-0.022601	0.0118423	0.330245	-1.42282	0.183447	1.59024	-0.275943	-0.0868651	-0.0407554	0.223575	0.185611	-0.0829423	0.0601979	-0.0986237	0.109306	-0.2138	0.0938245	0.0666415	0.0933417
	468	-0.181991	0.475658	-0.0338978	-0.00843821	-0.420989	-0.320761	0.356194	0.34842	0.590066	-0.334516	-0.423574	0.191524	-0.363667	-0.957174	1.37057	-0.0277005	0.0491749	0.189661	-0.554492	0.143209	0.239612	-0.2138	0.0938245	0.0666415	0.0933417
	469	-0.638411	0.162445	0.314824	0.371755	-0.0538678	0.0640458	-0.022601	0.0118423	-0.293403	0.338154	-1.37089	0.93516	-0.835041	0.954741	0.902853	-0.383086	-0.395369	0.189661	-0.554492	0.143209	0.239612	0.138393	-0.277321	0.330061	-0.342442
	470	0.589806	-0.0341242	-0.783494	0.100802	-0.0819451	0.0819281	0.00393969	-0.00292951	-1.44695	0.687022	0.00287479	0.568162	-0.512778	-0.301638	-0.312743	0.473469	0.633331	0.194851	0.216449	-0.700489	0.245175	-0.226343	0.290884	-0.0580691	0.102318
	471	0.392887	-0.688966	0.681444	-0.801838	0.953326	-0.255915	-0.330239	-0.336251	0.724677	-1.12821	0.650721	0.343774	0.395071	0.695829	0.586233	-0.842526	-0.731157	0.926314	0.716974	-0.869263	-0.78775	1.10397	-0.810255	-0.377462	-0.180159
	472	-0.140164	-0.015348	0.0533935	0.126684	-0.0819451	0.0819281	0.00393969	-0.00292951	0.90224	-0.915328	0.825017	-0.306589	-0.236474	-0.0162355	-0.0241527	0.110313	0.181346	0.00200641	0.0102864	-0.0550086	0.0384795	-0.226343	0.290884	-0.0580691	0.102318
	473	0.211811	-0.543642	-0.400721	0.459622	-0.0538678	0.0640458	-0.022601	0.0118423	-0.929563	-0.246265	1.37281	0.267209	0.0398303	0.269167	0.264438	-0.252844	-0.27064	0.566866	-0.151237	-0.307533	-0.102676	-0.226343	0.290884	-0.0580691	0.102318
	474	0.211811	-0.543642	-0.400721	0.459622	-0.0538678	0.0640458	-0.022601	0.0118423	-0.929563	-0.246265	1.37281	0.267209	0.0398303	0.269167	0.264438	-0.252844	-0.27064	0.566866	-0.151237	-0.307533	-0.102676	-0.226343	0.290884	-0.0580691	0.102318
	475	-0.176761	-0.310049	0.106634	0.283179	0.219083	-1.02553	0.427351	0.336906	0.23564	-0.160936	0.17068	-0.15906	-0.789083	-0.587041	-0.601334	0.836625	1.08532	0.356264	0.107556	0.22696	-0.652157	-0.226343	0.290884	-0.0580691	0.102318
	476	0.905183	-0.857119	-1.18437	0.590236	-0.1381	0.117693	0.0570212	-0.0324731	-0.687135	0.642896	-0.895315	0.530319	0.122012	-0.395779	-0.462752	0.187118	0.463304	0.171904	-0.0895366	0.0322216	-0.103174	-0.0811977	-0.0391071	-0.126339	0.280485
	477	0.856331	-0.370933	-0.469468	-0.363458	-0.0819451	0.0819281	0.00393969	-0.00292951	1.0231	-0.770421	-0.780466	0.650621	-0.236474	-0.0162355	-0.0241527	0.110313	0.181346	-0.562853	0.17181	0.197516	0.179635	-0.226343	0.290884	-0.0580691	0.102318
	478	0.441739	-1.17515	-0.0334548	0.151857	0.042365	0.306851	-0.5153	0.154153	0.23564	-0.160936	0.17068	-0.15906	-0.789083	-0.587041	-0.601334	0.836625	1.08532	0.364748	0.116626	-0.613259	0.103522	-0.25143	0.685004	-0.30749	0.120271
	479	0.770883	-0.179449	0.298671	-1.16066	0.379536	-0.0512285	-0.110068	-0.199134	-0.335654	-0.0690778	0.471956	0.0864635	0.122012	-0.395779	-0.462752	0.187118	0.463304	0.364748	0.116626	-0.613259	0.103522	0.0890342	-0.763218	0.0548114	0.440698
	480	0.217041	-1.32935	-0.260189	0.75124	0.379536	-0.0512285	-0.110068	-0.199134	0.274947	-0.292099	0.28936	-0.104803	-0.299029	-0.0211269	-0.13873	-0.269741	0.764889	0.256852	-0.139448	0.0758368	-0.174	-0.263973	0.882063	-0.432201	0.129248
	481	-0.330058	-0.66537	0.716141	0.0426161	1.49904	-0.442718	-0.523869	-0.488139	0.384854	0.0179591	-0.544914	-0.00563633	-0.275943	-0.0868651	-0.0407554	0.223575	0.185611	0.171904	-0.0895366	0.0322216	-0.103174	0.283538	-0.607313	0.261791	-0.164275
	482	0.392887	-0.688966	0.681444	-0.801838	0.379536	-0.0512285	-0.110068	-0.199134	-0.985562	0.285106	0.535872	0.223473	-0.157537	0.125024	0.00905269	-0.116213	0.172814	0.256852	-0.139448	0.0758368	-0.174	0.113306	0.116798	0.0806402	-0.324489
	483	0.441739	-1.17515	-0.0334548	0.151857	-0.1381	0.117693	0.0570212	-0.0324731	1.37823	-0.344653	-0.431873	-0.650106	0.122012	-0.395779	-0.462752	0.187118	0.463304	-0.752404	-0.796224	0.846476	0.723055	0.478042	-0.451408	0.468771	-0.769249
	484	0.441739	-1.17515	-0.0334548	0.151857	0.0124146	-0.436035	0.268727	0.137445	0.534068	0.196854	-1.26051	0.147787	0.122012	-0.395779	-0.462752	0.187118	0.463304	0.171904	-0.0895366	0.0322216	-0.103174	0.0890342	-0.763218	0.0548114	0.440698
	485	-0.0565084	-0.997359	0.227976	0.396928	-0.0819451	0.0819281	0.00393969	-0.00292951	0.889193	0.622622	-0.911914	-1.15294	-0.236474	-0.0162355	-0.0241527	0.110313	0.181346	1.11397	0.152195	-0.671045	-0.586617	-0.226343	0.290884	-0.0580691	0.102318
	486	0.856331	-0.370933	-0.469468	-0.363458	-0.992906	0.644694	-0.181121	0.487474	-0.985562	0.285106	0.535872	0.223473	0.398316	-0.110377	-0.174161	-0.176039	0.0113185	0.171904	-0.0895366	0.0322216	-0.103174	-0.226343	0.290884	-0.0580691	0.102318
	487	-0.0565084	-0.997359	0.227976	0.396928	0.379536	-0.0512285	-0.110068	-0.199134	-0.985562	0.285106	0.535872	0.223473	-0.157537	0.125024	0.00905269	-0.116213	0.172814	0.171904	-0.0895366	0.0322216	-0.103174	0.283538	-0.607313	0.261791	-0.164275
	488	-0.297013	0.377261	-0.014708	0.16943	-0.1381	0.117693	0.0570212	-0.0324731	0.534068	0.196854	-1.26051	0.147787	-0.0135686	-0.535824	0.159423	0.040003	0.322417	0.171904	-0.0895366	0.0322216	-0.103174	0.0890342	-0.763218	0.0548114	0.440698
	489	0.615827	1.00369	-0.712152	-0.590956	-0.0819451	0.0819281	0.00393969	-0.00292951	-0.985562	0.285106	0.535872	0.223473	-0.236474	-0.0162355	-0.0241527	0.110313	0.181346	0.00200641	0.0102864	-0.0550086	0.0384795	-0.226343	0.290884	-0.0580691	0.102318
	490	0.673461	-1.01614	-0.608911	0.371046	0.379536	-0.0512285	-0.110068	-0.199134	0.23564	-0.160936	0.17068	-0.15906	-0.789083	-0.587041	-0.601334	0.836625	1.08532	0.733469	0.510811	-0.223783	-0.994445	0.0890342	-0.763218	0.0548114	0.440698
	491	0.392887	-0.688966	0.681444	-0.801838	0.596142	0.887306	-0.700569	-0.705629	0.889193	0.622622	-0.911914	-1.15294	-0.236474	-0.0162355	-0.0241527	0.110313	0.181346	0.924418	-0.815839	-0.0220851	-0.043196	-0.226343	0.290884	-0.0580691	0.102318
	492	-0.830064	1.05088	-0.642759	1.09795	0.558127	-0.622839	0.0750965	-0.0144442	0.23564	-0.160936	0.17068	-0.15906	0.257593	-0.255734	-1.08493	0.334232	0.604191	0.171904	-0.0895366	0.0322216	-0.103174	0.478042	-0.451408	0.468771	-0.769249
	493	0.905183	-0.857119	-1.18437	0.590236	0.744784	-0.42719	0.268623	-0.537649	0.23564	-0.160936	0.17068	-0.15906	0.122012	-0.395779	-0.462752	0.187118	0.463304	0.171904	-0.0895366	0.0322216	-0.103174	0.283538	-0.607313	0.261791	-0.164275
	494	0.272635	-0.00165636	0.560102	-0.915586	-0.441001	0.46438	0.391096	-0.374245	0.889193	0.622622	-0.911914	-1.15294	-0.516023	0.504567	0.447652	-0.193018	-0.109145	0.00200641	0.0102864	-0.0550086	0.0384795	-0.0561109	-0.433227	0.123082	0.262532
	495	-1.053	-0.641774	0.750838	0.88707	0.379536	-0.0512285	-0.110068	-0.199134	0.23564	-0.160936	0.17068	-0.15906	0.1304	-1.19667	0.309793	0.196219	0.47202	-0.0157509	0.475242	-0.165996	-0.304307	0.0890342	-0.763218	0.0548114	0.440698
	496	-1.053	-0.641774	0.750838	0.88707	-0.324756	-0.0779553	-0.136505	0.490732	-0.985562	0.285106	0.535872	0.223473	-0.236474	-0.0162355	-0.0241527	0.110313	0.181346	0.16861	0.672334	0.028742	-0.85329	-0.226343	0.290884	-0.0580691	0.102318
	497	0.392887	-0.688966	0.681444	-0.801838	0.235213	0.508989	0.444074	-1.07888	-0.198098	-0.324379	-0.415274	1.03315	-0.0135686	-0.535824	0.159423	0.040003	0.322417	0.921124	-0.0539677	-0.0255647	-0.793313	-0.396575	1.01499	-0.23922	-0.0578952
	498	0.891135	-0.866759	0.420013	-1.04691	0.0124146	-0.436035	0.268727	0.137445	-0.687135	0.642896	-0.895315	0.530319	0.271892	-1.05052	0.457576	0.349747	-0.120054	0.171904	-0.0895366	0.0322216	-0.103174	0.0890342	-0.763218	0.0548114	0.440698
	499	0.441739	-1.17515	-0.0334548	0.151857	0.379536	-0.0512285	-0.110068	-0.199134	-0.687135	0.642896	-0.895315	0.530319	0.38325	0.683618	-0.953682	-0.855353	0.734766	0.171904	-0.0895366	0.0322216	-0.103174	-0.226343	0.290884	-0.0580691	0.102318
	500	0.406936	-0.679326	-0.922937	0.835307	-0.1381	0.117693	0.0570212	-0.0324731	0.23564	-0.160936	0.17068	-0.15906	-0.157537	0.125024	0.00905269	-0.116213	0.172814	-0.0124567	-0.286629	-0.162517	0.44581	0.478042	-0.451408	0.468771	-0.769249
	501	-0.0565084	-0.997359	0.227976	0.396928	0.042365	0.306851	-0.5153	0.154153	0.23564	-0.160936	0.17068	-0.15906	0.413383	-0.904371	0.605359	0.503276	-0.712129	-0.477905	0.121898	0.241131	0.108808	-0.226343	0.290884	-0.0580691	0.102318
	502	-0.140164	-0.015348	0.0533935	0.126684	-0.0819451	0.0819281	0.00393969	-0.00292951	-0.985562	0.285106	0.535872	0.223473	-0.236474	-0.0162355	-0.0241527	0.110313	0.181346	0.00200641	0.0102864	-0.0550086	0.0384795	-0.226343	0.290884	-0.0580691	0.102318
	503	0.392887	-0.688966	0.681444	-0.801838	-0.324756	-0.0779553	-0.136505	0.490732	0.23564	-0.160936	0.17068	-0.15906	0.1304	-1.19667	0.309793	0.196219	0.47202	0.171904	-0.0895366	0.0322216	-0.103174	0.933737	-0.0861443	-0.558612	-0.340372
	504	-0.297013	0.377261	-0.014708	0.16943	0.953326	-0.255915	-0.330239	-0.336251	1.0231	-0.770421	-0.780466	0.650621	-1.07702	0.734655	-0.902074	0.524193	0.78611	0.171904	-0.0895366	0.0322216	-0.103174	0.933737	-0.0861443	-0.558612	-0.340372
	505	-0.0565084	-0.997359	0.227976	0.396928	-0.0819451	0.0819281	0.00393969	-0.00292951	-0.985562	0.285106	0.535872	0.223473	-0.236474	-0.0162355	-0.0241527	0.110313	0.181346	0.926314	0.716974	-0.869263	-0.78775	-0.226343	0.290884	-0.0580691	0.102318
	506	-0.844112	1.04124	0.961622	-0.539193	0.379536	-0.0512285	-0.110068	-0.199134	0.23564	-0.160936	0.17068	-0.15906	0.122012	-0.395779	-0.462752	0.187118	0.463304	0.256852	-0.139448	0.0758368	-0.174	-0.25143	0.685004	-0.30749	0.120271
	507	-0.297013	0.377261	-0.014708	0.16943	0.596142	0.887306	-0.700569	-0.705629	-0.985562	0.285106	0.535872	0.223473	0.671187	-0.638078	-0.652941	-0.542921	1.03397	0.171904	-0.0895366	0.0322216	-0.103174	0.137578	0.996814	0.106469	-1.08968
	508	0.856331	-0.370933	-0.469468	-0.363458	0.566192	0.14442	0.0834581	-0.722338	-0.985562	0.285106	0.535872	0.223473	0.95417	-0.345777	-0.357375	-0.235864	-0.150177	0.171904	-0.0895366	0.0322216	-0.103174	0.0890342	-0.763218	0.0548114	0.440698
	509	0.65063	0.507861	0.177329	-1.27441	-0.1381	0.117693	0.0570212	-0.0324731	0.356505	-0.0160294	-1.4348	0.798151	-0.157537	0.125024	0.00905269	-0.116213	0.172814	0.171904	-0.0895366	0.0322216	-0.103174	-0.0902694	0.814182	0.620161	-1.30411
	510	0.441739	-1.17515	-0.0334548	0.151857	0.415678	0.698147	-0.128247	-0.892256	1.0798	-0.702444	0.999314	-0.956953	-0.0135686	-0.535824	0.159423	0.040003	0.322417	0.543919	-0.457223	0.425178	-0.451025	-0.226343	0.290884	-0.0580691	0.102318
	511	-0.140164	-0.015348	0.0533935	0.126684	-0.1381	0.117693	0.0570212	-0.0324731	0.23564	-0.160936	0.17068	-0.15906	-0.157537	0.125024	0.00905269	-0.116213	0.172814	0.171904	-0.0895366	0.0322216	-0.103174	0.137578	0.996814	0.106469	-1.08968
	512	0.65063	0.507861	0.177329	-1.27441	0.22283	0.496009	-1.08762	0.34078	0.534068	0.196854	-1.26051	0.147787	-0.0160458	0.271174	0.156836	0.0373151	-0.419261	0.821712	-0.300972	-0.176688	-0.315155	0.0890342	-0.763218	0.0548114	0.440698
	513	-0.140164	-0.015348	0.0533935	0.126684	-0.0819451	0.0819281	0.00393969	-0.00292951	0.157028	0.101389	-0.0666811	-0.267574	-0.236474	-0.0162355	-0.0241527	0.110313	0.181346	0.00200641	0.0102864	-0.0550086	0.0384795	-0.226343	0.290884	-0.0580691	0.102318
	514	-0.0565084	-0.997359	0.227976	0.396928	-0.324756	-0.0779553	-0.136505	0.490732	0.534068	0.196854	-1.26051	0.147787	-0.0135686	-0.535824	0.159423	0.040003	0.322417	0.547213	-1.21909	0.428657	0.299092	0.478042	-0.451408	0.468771	-0.769249
	515	-0.0565084	-0.997359	0.227976	0.396928	-0.0819451	0.0819281	0.00393969	-0.00292951	-0.198098	-0.324379	-0.415274	1.03315	-0.236474	-0.0162355	-0.0241527	0.110313	0.181346	0.362853	-1.41619	0.233919	0.848076	-0.226343	0.290884	-0.0580691	0.102318
	516	-0.297013	0.377261	-0.014708	0.16943	0.219083	-1.02553	0.427351	0.336906	0.889193	0.622622	-0.911914	-1.15294	0.812679	-0.491928	-0.505158	-0.389393	0.441898	0.35297	0.869427	0.22348	-1.40227	-0.0811977	-0.0391071	-0.126339	0.280485
	517	0.615827	1.00369	-0.712152	-0.590956	-0.101958	0.867069	0.038842	-0.725595	1.37823	-0.344653	-0.431873	-0.650106	0.271892	-1.05052	0.457576	0.349747	-0.120054	0.171904	-0.0895366	0.0322216	-0.103174	0.283538	-0.607313	0.261791	-0.164275
	518	0.272635	-0.00165636	0.560102	-0.915586	0.736719	-1.19445	0.260261	0.170245	-0.687135	0.642896	-0.895315	0.530319	0.118767	0.410426	0.297643	-0.47937	-0.279172	0.364748	0.116626	-0.613259	0.103522	0.478042	-0.451408	0.468771	-0.769249
	519	0.168189	-0.843163	0.45471	-0.202455	-0.657608	-0.474154	0.981597	0.13225	0.846241	-0.383957	-0.0119162	-0.350326	-0.0135686	-0.535824	0.159423	0.040003	0.322417	-0.662265	-0.0751941	0.0463929	0.657792	0.398769	1.20617	-1.12789	-0.0558256
	520	0.856331	-0.370933	-0.469468	-0.363458	0.042365	0.306851	-0.5153	0.154153	0.23564	-0.160936	0.17068	-0.15906	-0.789083	-0.587041	-0.601334	0.836625	1.08532	0.171904	-0.0895366	0.0322216	-0.103174	-0.25143	0.685004	-0.30749	0.120271
	521	0.392887	-0.688966	0.681444	-0.801838	-0.1381	0.117693	0.0570212	-0.0324731	0.23564	-0.160936	0.17068	-0.15906	-0.299029	-0.0211269	-0.13873	-0.269741	0.764889	0.171904	-0.0895366	0.0322216	-0.103174	0.933737	-0.0861443	-0.558612	-0.340372
	522	0.392887	-0.688966	0.681444	-0.801838	-0.505221	-0.267113	0.435816	0.304105	0.23564	-0.160936	0.17068	-0.15906	-0.433842	-0.160379	-0.279538	0.246943	0.6248	0.171904	-0.0895366	0.0322216	-0.103174	0.0890342	-0.763218	0.0548114	0.440698
	523	0.441739	-1.17515	-0.0334548	0.151857	0.379536	-0.0512285	-0.110068	-0.199134	0.23564	-0.160936	0.17068	-0.15906	-0.433842	-0.160379	-0.279538	0.246943	0.6248	0.171904	-0.0895366	0.0322216	-0.103174	0.478042	-0.451408	0.468771	-0.769249
	524	-0.0565084	-0.997359	0.227976	0.396928	-0.1381	0.117693	0.0570212	-0.0324731	-0.985562	0.285106	0.535872	0.223473	-0.713391	0.360424	0.192267	-0.0563876	0.334309	-0.0124567	-0.286629	-0.162517	0.44581	0.283538	-0.607313	0.261791	-0.164275
	525	0.168189	-0.843163	0.45471	-0.202455	-0.1381	0.117693	0.0570212	-0.0324731	-0.985562	0.285106	0.535872	0.223473	-0.578578	0.499676	0.333074	-0.573072	0.474398	0.359558	-0.654315	0.230439	0.0979591	-1.41151	1.06203	0.193053	0.562962
	526	0.441739	-1.17515	-0.0334548	0.151857	-0.324756	-0.0779553	-0.136505	0.490732	0.807635	0.346553	0.81225	-2.05589	-0.236474	-0.0162355	-0.0241527	0.110313	0.181346	0.00200641	0.0102864	-0.0550086	0.0384795	0.478042	-0.451408	0.468771	-0.769249
	527	-0.0565084	-0.997359	0.227976	0.396928	0.0124146	-0.436035	0.268727	0.137445	0.23564	-0.160936	0.17068	-0.15906	-0.236474	-0.0162355	-0.0241527	0.110313	0.181346	0.171904	-0.0895366	0.0322216	-0.103174	-0.226343	0.290884	-0.0580691	0.102318
	528	0.201234	0.199468	-0.276139	-0.0756406	0.746657	0.333578	-0.488863	-0.535712	-0.496525	-0.68217	1.01591	0.726307	0.122012	-0.395779	-0.462752	0.187118	0.463304	-0.0974053	-0.236718	-0.206132	0.516637	-0.0811977	-0.0391071	-0.126339	0.280485
	529	-0.375438	0.573566	-0.0487587	0.190804	-0.166177	0.135575	0.0835619	-0.0472449	0.274947	-0.292099	0.28936	-0.104803	-0.118069	0.195653	0.0256554	-0.229476	0.168548	0.256852	-0.139448	0.0758368	-0.174	-0.263973	0.882063	-0.432201	0.129248
	530	-0.0234634	0.0452722	-0.502873	0.523742	-0.1381	0.117693	0.0570212	-0.0324731	0.23564	-0.160936	0.17068	-0.15906	-0.157537	0.125024	0.00905269	-0.116213	0.172814	0.171904	-0.0895366	0.0322216	-0.103174	0.0890342	-0.763218	0.0548114	0.440698
	531	0.891135	-0.866759	0.420013	-1.04691	-0.1381	0.117693	0.0570212	-0.0324731	0.274947	-0.292099	0.28936	-0.104803	-0.157537	0.125024	0.00905269	-0.116213	0.172814	0.171904	-0.0895366	0.0322216	-0.103174	-0.25143	0.685004	-0.30749	0.120271
	532	0.441739	-1.17515	-0.0334548	0.151857	0.0124146	-0.436035	0.268727	0.137445	0.23564	-0.160936	0.17068	-0.15906	-0.118069	0.195653	0.0256554	-0.229476	0.168548	-0.0124567	-0.286629	-0.162517	0.44581	-0.25143	0.685004	-0.30749	0.120271
	533	0.168189	-0.843163	0.45471	-0.202455	0.379536	-0.0512285	-0.110068	-0.199134	0.657722	-0.43169	0.584997	-0.558006	-0.29235	-0.0142284	-0.131755	0.400471	0.0327248	-0.0124567	-0.286629	-0.162517	0.44581	-0.25143	0.685004	-0.30749	0.120271
	534	0.891135	-0.866759	0.420013	-1.04691	-0.1381	0.117693	0.0570212	-0.0324731	-1.31234	-0.106674	1.07717	0.720413	-0.157537	0.125024	0.00905269	-0.116213	0.172814	0.171904	-0.0895366	0.0322216	-0.103174	-0.25143	0.685004	-0.30749	0.120271
	535	-0.140164	-0.015348	0.0533935	0.126684	-0.0819451	0.0819281	0.00393969	-0.00292951	0.724677	-1.12821	0.650721	0.343774	-0.236474	-0.0162355	-0.0241527	0.110313	0.181346	0.00200641	0.0102864	-0.0550086	0.0384795	-0.226343	0.290884	-0.0580691	0.102318
	536	0.392887	-0.688966	0.681444	-0.801838	-0.1381	0.117693	0.0570212	-0.0324731	0.274947	-0.292099	0.28936	-0.104803	-0.157537	0.125024	0.00905269	-0.116213	0.172814	0.171904	-0.0895366	0.0322216	-0.103174	-0.25143	0.685004	-0.30749	0.120271
	537	0.891135	-0.866759	0.420013	-1.04691	0.379536	-0.0512285	-0.110068	-0.199134	0.23564	-0.160936	0.17068	-0.15906	-0.157537	0.125024	0.00905269	-0.116213	0.172814	0.171904	-0.0895366	0.0322216	-0.103174	0.0890342	-0.763218	0.0548114	0.440698
	538	-0.0565084	-0.997359	0.227976	0.396928	-0.1381	0.117693	0.0570212	-0.0324731	0.23564	-0.160936	0.17068	-0.15906	-0.157537	0.125024	0.00905269	-0.116213	0.172814	0.171904	-0.0895366	0.0322216	-0.103174	-0.25143	0.685004	-0.30749	0.120271
	539	0.392887	-0.688966	0.681444	-0.801838	0.0404919	-0.453917	0.242186	0.152216	0.23564	-0.160936	0.17068	-0.15906	-0.157537	0.125024	0.00905269	-0.116213	0.172814	-0.477905	0.121898	0.241131	0.108808	0.0890342	-0.763218	0.0548114	0.440698
	540	0.441739	-1.17515	-0.0334548	0.151857	-0.1381	0.117693	0.0570212	-0.0324731	0.23564	-0.160936	0.17068	-0.15906	-0.157537	0.125024	0.00905269	-0.116213	0.172814	0.171904	-0.0895366	0.0322216	-0.103174	-0.25143	0.685004	-0.30749	0.120271
	541	-0.0565084	-0.997359	0.227976	0.396928	0.379536	-0.0512285	-0.110068	-0.199134	0.23564	-0.160936	0.17068	-0.15906	-0.118069	0.195653	0.0256554	-0.229476	0.168548	0.552403	-0.448153	-0.415041	0.304655	0.0890342	-0.763218	0.0548114	0.440698
	542	0.392887	-0.688966	0.681444	-0.801838	1.13379	-0.0667565	-0.902561	-0.149624	0.23564	-0.160936	0.17068	-0.15906	-0.236474	-0.0162355	-0.0241527	0.110313	0.181346	-1.32056	0.127171	1.09552	0.114094	-0.226343	0.290884	-0.0580691	0.102318
	543	0.659413	-1.02578	0.99547	-1.2661	0.379536	-0.0512285	-0.110068	-0.199134	0.23564	-0.160936	0.17068	-0.15906	-0.433842	-0.160379	-0.279538	0.246943	0.6248	0.171904	-0.0895366	0.0322216	-0.103174	0.0890342	-0.763218	0.0548114	0.440698
	544	-0.417265	1.06457	-0.13605	0.0556818	-0.1381	0.117693	0.0570212	-0.0324731	0.23564	-0.160936	0.17068	-0.15906	-0.157537	0.125024	0.00905269	-0.116213	0.172814	0.171904	-0.0895366	0.0322216	-0.103174	-0.25143	0.685004	-0.30749	0.120271
	545	0.392887	-0.688966	0.681444	-0.801838	0.379536	-0.0512285	-0.110068	-0.199134	0.23564	-0.160936	0.17068	-0.15906	-0.157537	0.125024	0.00905269	-0.116213	0.172814	0.171904	-0.0895366	0.0322216	-0.103174	0.0890342	-0.763218	0.0548114	0.440698
	546	-0.176761	-0.310049	0.106634	0.283179	-1.17337	0.455536	0.3912	0.300848	0.23564	-0.160936	0.17068	-0.15906	-0.789083	-0.587041	-0.601334	0.836625	1.08532	0.364748	0.116626	-0.613259	0.103522	-0.226343	0.290884	-0.0580691	0.102318
	547	-0.375438	0.573566	-0.0487587	0.190804	-0.166177	0.135575	0.0835619	-0.0472449	0.274947	-0.292099	0.28936	-0.104803	-0.118069	0.195653	0.0256554	-0.229476	0.168548	0.256852	-0.139448	0.0758368	-0.174	-0.263973	0.882063	-0.432201	0.129248
	548	0.152383	0.685654	0.43876	-1.02934	-0.1381	0.117693	0.0570212	-0.0324731	0.23564	-0.160936	0.17068	-0.15906	-0.157537	0.125024	0.00905269	-0.116213	0.172814	0.359558	-0.654315	0.230439	0.0979591	0.0890342	-0.763218	0.0548114	0.440698
	549	-0.0565084	-0.997359	0.227976	0.396928	-0.655735	0.286614	0.224111	0.134187	-0.985562	0.285106	0.535872	0.223473	-0.299029	-0.0211269	-0.13873	-0.269741	0.764889	1.11397	0.152195	-0.671045	-0.586617	-0.0569258	0.840909	-0.100511	-0.484702
	550	0.152383	0.685654	0.43876	-1.02934	0.379536	-0.0512285	-0.110068	-0.199134	0.724677	-1.12821	0.650721	0.343774	-0.157537	0.125024	0.00905269	-0.116213	0.172814	-0.205301	-0.492792	0.482964	0.239114	0.137578	0.996814	0.106469	-1.08968
	551	-0.603608	-0.333381	1.20431	-0.311696	-0.1381	0.117693	0.0570212	-0.0324731	0.23564	-0.160936	0.17068	-0.15906	-0.157537	0.125024	0.00905269	-0.116213	0.172814	0.171904	-0.0895366	0.0322216	-0.103174	-0.25143	0.685004	-0.30749	0.120271
	552	-0.297013	0.377261	-0.014708	0.16943	-0.324756	-0.0779553	-0.136505	0.490732	0.23564	-0.160936	0.17068	-0.15906	-0.236474	-0.0162355	-0.0241527	0.110313	0.181346	1.30162	-0.412584	-0.472827	-0.385484	-0.226343	0.290884	-0.0580691	0.102318
	553	0.392887	-0.688966	0.681444	-0.801838	0.379536	-0.0512285	-0.110068	-0.199134	0.23564	-0.160936	0.17068	-0.15906	-0.15506	-0.681975	0.01164	-0.113525	0.914492	0.171904	-0.0895366	0.0322216	-0.103174	0.283538	-0.607313	0.261791	-0.164275
	554	-1.29351	0.732847	0.508154	0.659573	0.379536	-0.0512285	-0.110068	-0.199134	0.23564	-0.160936	0.17068	-0.15906	-0.236474	-0.0162355	-0.0241527	0.110313	0.181346	-0.0124567	-0.286629	-0.162517	0.44581	0.283538	-0.607313	0.261791	-0.164275
	555	0.392887	-0.688966	0.681444	-0.801838	0.379536	-0.0512285	-0.110068	-0.199134	1.37823	-0.344653	-0.431873	-0.650106	-0.789083	-0.587041	-0.601334	0.836625	1.08532	0.171904	-0.0895366	0.0322216	-0.103174	0.544729	-0.397954	-0.972572	0.869575
	556	0.392887	-0.688966	0.681444	-0.801838	-0.1381	0.117693	0.0570212	-0.0324731	0.23564	-0.160936	0.17068	-0.15906	-0.148381	-0.675076	0.0186156	0.556688	0.182328	-0.0124567	-0.286629	-0.162517	0.44581	0.283538	-0.607313	0.261791	-0.164275
	557	-0.0565084	-0.997359	0.227976	0.396928	0.219083	-1.02553	0.427351	0.336906	-0.141399	-0.256402	1.36451	-0.574421	-0.0227244	0.264276	0.14986	-0.632898	0.312903	0.171904	-0.0895366	0.0322216	-0.103174	0.478042	-0.451408	0.468771	-0.769249
	558	-0.0565084	-0.997359	0.227976	0.396928	0.192879	-0.246877	-0.303595	0.324071	0.23564	-0.160936	0.17068	-0.15906	-0.299029	-0.0211269	-0.13873	-0.269741	0.764889	0.16861	0.672334	0.028742	-0.85329	-0.615351	-0.0209259	-0.472028	1.31227
	559	0.856331	-0.370933	-0.469468	-0.363458	0.379536	-0.0512285	-0.110068	-0.199134	0.590766	0.264832	0.519273	-1.45979	-0.293118	-0.0150215	0.631227	-0.263328	0.0319269	-0.205301	-0.492792	0.482964	0.239114	0.478042	-0.451408	0.468771	-0.769249
	560	-0.0565084	-0.997359	0.227976	0.396928	0.192879	-0.246877	-0.303595	0.324071	-0.985562	0.285106	0.535872	0.223473	-0.293118	-0.0150215	0.631227	-0.263328	0.0319269	0.171904	-0.0895366	0.0322216	-0.103174	0.0890342	-0.763218	0.0548114	0.440698
	561	0.553209	-0.328825	-0.730253	0.257298	0.379536	-0.0512285	-0.110068	-0.199134	0.23564	-0.160936	0.17068	-0.15906	-0.197006	0.0543941	-0.00755002	-0.00295031	0.17708	0.171904	-0.0895366	0.0322216	-0.103174	0.283538	-0.607313	0.261791	-0.164275
	562	-0.176761	-0.310049	0.106634	0.283179	-0.0819451	0.0819281	0.00393969	-0.00292951	0.889193	0.622622	-0.911914	-1.15294	-0.236474	-0.0162355	-0.0241527	0.110313	0.181346	0.171904	-0.0895366	0.0322216	-0.103174	-0.226343	0.290884	-0.0580691	0.102318
	563	0.441739	-1.17515	-0.0334548	0.151857	0.566192	0.14442	0.0834581	-0.722338	-0.186441	0.109818	-0.243637	0.239887	0.122012	-0.395779	-0.462752	0.187118	0.463304	0.256852	-0.139448	0.0758368	-0.174	0.283538	-0.607313	0.261791	-0.164275
	564	-0.589559	-0.323741	-0.400075	1.32545	0.192879	-0.246877	-0.303595	0.324071	0.23564	-0.160936	0.17068	-0.15906	0.256825	-0.256527	-0.321944	-0.329567	0.603393	0.171904	-0.0895366	0.0322216	-0.103174	0.478042	-0.451408	0.468771	-0.769249
	565	0.441739	-1.17515	-0.0334548	0.151857	0.566192	0.14442	0.0834581	-0.722338	-0.186441	0.109818	-0.243637	0.239887	0.122012	-0.395779	-0.462752	0.187118	0.463304	0.256852	-0.139448	0.0758368	-0.174	0.478042	-0.451408	0.468771	-0.769249
	566	-0.140164	-0.015348	0.0533935	0.126684	-0.0819451	0.0819281	0.00393969	-0.00292951	0.157028	0.101389	-0.0666811	-0.267574	-0.236474	-0.0162355	-0.0241527	0.110313	0.181346	0.00200641	0.0102864	-0.0550086	0.0384795	-0.226343	0.290884	-0.0580691	0.102318
	567	-0.140164	-0.015348	0.0533935	0.126684	0.558127	-0.622839	0.0750965	-0.0144442	0.23564	-0.160936	0.17068	-0.15906	0.674621	0.175026	0.114429	-0.539195	-0.440667	0.171904	-0.0895366	0.0322216	-0.103174	0.30781	0.272703	0.28762	-0.929462
	568	-1.053	-0.641774	0.750838	0.88707	0.199071	-0.240387	0.462253	-0.38576	-0.687135	0.642896	-0.895315	0.530319	-0.0135686	-0.535824	0.159423	0.040003	0.322417	0.926314	0.716974	-0.869263	-0.78775	0.283538	-0.607313	0.261791	-0.164275
	569	0.441739	-1.17515	-0.0334548	0.151857	0.0485566	0.313341	0.250548	-0.555678	0.534068	0.196854	-1.26051	0.147787	-0.293118	-0.0150215	0.631227	-0.263328	0.0319269	-0.205301	-0.492792	0.482964	0.239114	0.478042	-0.451408	0.468771	-0.769249
	570	0.321487	-0.487842	-0.154797	0.0381081	-0.324756	-0.0779553	-0.136505	0.490732	-0.985562	0.285106	0.535872	0.223473	0.127923	-0.389674	0.307206	0.193531	-0.269658	0.356264	0.107556	0.22696	-0.652157	0.30781	0.272703	0.28762	-0.929462
	571	-0.140164	-0.015348	0.0533935	0.126684	-0.324756	-0.0779553	-0.136505	0.490732	0.23564	-0.160936	0.17068	-0.15906	-0.157537	0.125024	0.00905269	-0.116213	0.172814	-0.0124567	-0.286629	-0.162517	0.44581	0.0890342	-0.763218	0.0548114	0.440698
	572	-1.053	-0.641774	0.750838	0.88707	0.042365	0.306851	-0.5153	0.154153	0.534068	0.196854	-1.26051	0.147787	-0.377966	-0.162386	-0.171936	-0.0432157	0.77342	0.549109	0.313718	-0.418521	-0.445462	-0.226343	0.290884	-0.0580691	0.102318
	573	0.856331	-0.370933	-0.469468	-0.363458	0.596142	0.887306	-0.700569	-0.705629	-0.985562	0.285106	0.535872	0.223473	-0.236474	-0.0162355	-0.0241527	0.110313	0.181346	0.356264	0.107556	0.22696	-0.652157	0.478042	-0.451408	0.468771	-0.769249
	574	0.770883	-0.179449	0.298671	-1.16066	0.199071	-0.240387	0.462253	-0.38576	-0.186441	0.109818	-0.243637	0.239887	-0.0135686	-0.535824	0.159423	0.040003	0.322417	-0.392956	0.0719868	0.284746	0.0379814	0.283538	-0.607313	0.261791	-0.164275
	Outer model correlations
		AIM1	AIM2	AIM3	AIM4	BC-NFT1	BC-NFT2	BC-NFT3	BC-NFT4	DAU1	DAU2	DAU3	DAU4	HCE1	HCE2	HCE3	HCE4	HCE5	IF1	IF2	IF3	IF4	UIE1	UIE2	UIE3	UIE4
	AIM1	1	-0.401022	-0.438077	-0.441057	0.0814728	0.0345744	-0.0652387	-0.0531417	-0.0177155	0.0238151	-0.0914447	0.0691465	-0.0849121	-0.0127178	0.0352795	0.0518734	0.0330821	0.027838	0.0488319	-0.0530447	-0.0299314	-0.068258	-0.0742913	0.114412	0.0394894
	AIM2	-0.401022	1	-0.0746467	-0.188541	-0.0920175	0.0404491	0.0141099	0.0456497	-0.11402	-0.00278727	0.112321	0.0363837	0.125994	0.0656352	-0.0572573	-0.0367357	-0.126332	-0.0345549	-0.0212777	0.0424241	0.0204534	0.0447721	0.0832407	-0.141612	0.000758397
	AIM3	-0.438077	-0.0746467	1	-0.386292	-0.0340792	0.0134608	0.0235196	0.00168402	0.0415627	0.0224383	0.00533104	-0.0778275	0.0356028	-0.0581215	0.0612952	-0.0396528	-0.00695553	-0.0435204	-0.0105009	0.0551365	0.00775327	0.0798383	-0.0484568	-0.0584165	0.0164857
	AIM4	-0.441057	-0.188541	-0.386292	1	0.00501229	-0.080965	0.0421472	0.0262986	0.0627424	-0.0462011	0.0188093	-0.0317432	-0.026834	0.022091	-0.0567675	0.00441257	0.0592289	0.0338649	-0.0305492	-0.0216836	0.0121864	-0.0292214	0.0705683	0.0258172	-0.0610064
	BC-NFT1	0.0814728	-0.0920175	-0.0340792	0.00501229	1	-0.330293	-0.320804	-0.438553	-0.0715592	-0.00119225	0.0354259	0.0518712	-0.0478235	-0.0236405	-0.0177103	0.0328075	0.0652018	0.0329372	0.0598132	-0.0237453	-0.0753779	0.0678234	-0.114738	0.0146969	0.0270554
	BC-NFT2	0.0345744	0.0404491	0.0134608	-0.080965	-0.330293	1	-0.268195	-0.28128	0.0389878	-0.0396401	0.0191958	-0.0131338	0.00938043	-0.0304594	0.0599708	0.0461629	-0.0806584	0.0143013	0.0437677	-0.038943	-0.0227537	0.0295404	0.0460331	-0.0801971	-0.0028469
	BC-NFT3	-0.0652387	0.0141099	0.0235196	0.0421472	-0.320804	-0.268195	1	-0.348793	-0.00836429	0.0309679	0.033124	-0.055332	0.0238689	0.047909	-0.0655647	-0.0707606	0.0524373	-0.0159633	-0.147111	0.12768	0.042121	-0.0312636	0.055859	-0.0316995	0.0071144
	BC-NFT4	-0.0531417	0.0456497	0.00168402	0.0262986	-0.438553	-0.28128	-0.348793	1	0.0465089	0.00723006	-0.0822257	0.00877441	0.0187727	0.00676158	0.0257084	-0.00886086	-0.0441507	-0.0311664	0.0348451	-0.0579182	0.0577209	-0.0657076	0.0261312	0.0825529	-0.0313556
	DAU1	-0.0177155	-0.11402	0.0415627	0.0627424	-0.0715592	0.0389878	-0.00836429	0.0465089	1	-0.423501	-0.288795	-0.378113	-0.107278	0.0409527	-0.0232349	0.0578916	0.0572779	-0.0812349	-0.0404974	0.105885	0.032551	-0.0191716	0.0817483	-0.0699709	0.00405379
	DAU2	0.0238151	-0.00278727	0.0224383	-0.0462011	-0.00119225	-0.0396401	0.0309679	0.00723006	-0.423501	1	-0.352157	-0.410234	0.0806167	-0.0272225	-0.109792	0.0495126	-0.0169689	0.0462553	0.038424	-0.0996032	0.00425996	0.000680564	-0.10677	0.0988607	0.0132633
	DAU3	-0.0914447	0.112321	0.00533104	0.0188093	0.0354259	0.0191958	0.033124	-0.0822257	-0.288795	-0.352157	1	-0.104959	0.0182117	0.0255942	0.151896	-0.147279	-0.0471778	0.0443996	-0.0706715	0.0392854	-0.0191193	-0.0273853	0.0724542	-0.0855452	0.0355773
	DAU4	0.0691465	0.0363837	-0.0778275	-0.0317432	0.0518712	-0.0131338	-0.055332	0.00877441	-0.378113	-0.410234	-0.104959	1	0.00969696	-0.0354718	0.0275557	0.00097737	-0.00434728	-0.00105693	0.0598639	-0.0343302	-0.0254547	0.0439409	-0.0267904	0.0340036	-0.0503986
	HCE1	-0.0849121	0.125994	0.0356028	-0.026834	-0.0478235	0.00938043	0.0238689	0.0187727	-0.107278	0.0806167	0.0182117	0.00969696	1	-0.247527	-0.135559	-0.310507	-0.552545	-0.0580624	0.0703197	-0.00303964	0.000194481	0.0651043	-0.112806	0.0314854	0.0128913
	HCE2	-0.0127178	0.0656352	-0.0581215	0.022091	-0.0236405	-0.0304594	0.047909	0.00676158	0.0409527	-0.0272225	0.0255942	-0.0354718	-0.247527	1	-0.0411159	-0.406051	-0.227668	0.0677558	-0.119178	0.00868249	0.0320189	0.00156297	0.119489	-0.10375	-0.0234607
	HCE3	0.0352795	-0.0572573	0.0612952	-0.0567675	-0.0177103	0.0599708	-0.0655647	0.0257084	-0.0232349	-0.109792	0.151896	0.0275557	-0.135559	-0.0411159	1	-0.408724	-0.331323	0.00830644	-0.0552061	0.0503723	-0.00327314	0.0406316	-0.052324	-0.0485203	0.052007
	HCE4	0.0518734	-0.0367357	-0.0396528	0.00441257	0.0328075	0.0461629	-0.0707606	-0.00886086	0.0578916	0.0495126	-0.147279	0.00097737	-0.310507	-0.406051	-0.408724	1	0.193643	-0.0367338	0.109052	-0.0593447	-0.00883713	-0.0524244	-0.0557785	0.175709	-0.0500246
	HCE5	0.0330821	-0.126332	-0.00695553	0.0592289	0.0652018	-0.0806584	0.0524373	-0.0441507	0.0572779	-0.0169689	-0.0471778	-0.00434728	-0.552545	-0.227668	-0.331323	0.193643	1	0.0326249	-0.023632	0.0049023	-0.0191449	-0.0677602	0.122914	-0.0600614	0.00585239
	IF1	0.027838	-0.0345549	-0.0435204	0.0338649	0.0329372	0.0143013	-0.0159633	-0.0311664	-0.0812349	0.0462553	0.0443996	-0.00105693	-0.0580624	0.0677558	0.00830644	-0.0367338	0.0326249	1	-0.308674	-0.365593	-0.502453	-0.0413927	0.112293	-0.0725086	-6.24912e-05
	IF2	0.0488319	-0.0212777	-0.0105009	-0.0305492	0.0598132	0.0437677	-0.147111	0.0348451	-0.0404974	0.038424	-0.0706715	0.0598639	0.0703197	-0.119178	-0.0552061	0.109052	-0.023632	-0.308674	1	-0.390393	-0.263402	-0.0234098	-0.0511401	0.0708982	0.00978567
	IF3	-0.0530447	0.0424241	0.0551365	-0.0216836	-0.0237453	-0.038943	0.12768	-0.0579182	0.105885	-0.0996032	0.0392854	-0.0343302	-0.00303964	0.00868249	0.0503723	-0.0593447	0.0049023	-0.365593	-0.390393	1	-0.153479	0.0538564	0.0337889	-0.0993604	0.000983782
	IF4	-0.0299314	0.0204534	0.00775327	0.0121864	-0.0753779	-0.0227537	0.042121	0.0577209	0.032551	0.00425996	-0.0191193	-0.0254547	0.000194481	0.0320189	-0.00327314	-0.00883713	-0.0191449	-0.502453	-0.263402	-0.153479	1	0.0194636	-0.112633	0.110096	-0.0107002
	UIE1	-0.068258	0.0447721	0.0798383	-0.0292214	0.0678234	0.0295404	-0.0312636	-0.0657076	-0.0191716	0.000680564	-0.0273853	0.0439409	0.0651043	0.00156297	0.0406316	-0.0524244	-0.0677602	-0.0413927	-0.0234098	0.0538564	0.0194636	1	-0.404624	-0.247115	-0.425194
	UIE2	-0.0742913	0.0832407	-0.0484568	0.0705683	-0.114738	0.0460331	0.055859	0.0261312	0.0817483	-0.10677	0.0724542	-0.0267904	-0.112806	0.119489	-0.052324	-0.0557785	0.122914	0.112293	-0.0511401	0.0337889	-0.112633	-0.404624	1	-0.31489	-0.261153
	UIE3	0.114412	-0.141612	-0.0584165	0.0258172	0.0146969	-0.0801971	-0.0316995	0.0825529	-0.0699709	0.0988607	-0.0855452	0.0340036	0.0314854	-0.10375	-0.0485203	0.175709	-0.0600614	-0.0725086	0.0708982	-0.0993604	0.110096	-0.247115	-0.31489	1	-0.34037
	UIE4	0.0394894	0.000758397	0.0164857	-0.0610064	0.0270554	-0.0028469	0.0071144	-0.0313556	0.00405379	0.0132633	0.0355773	-0.0503986	0.0128913	-0.0234607	0.052007	-0.0500246	0.00585239	-6.24912e-05	0.00978567	0.000983782	-0.0107002	-0.425194	-0.261153	-0.34037	1
	Outer model descriptives
		Mean	Median	Observed min	Observed max	Standard deviation	Excess kurtosis	Skewness	Number of observations used	Cramér-von Mises test statistic	Cramér-von Mises p value
	AIM1	9.65411e-18	-0.0234634	-1.87018	1.5863	0.610213	-0.00419135	-0.231367	575	0.233366	0.00205633
	AIM2	1.91151e-17	-0.015348	-2.02148	2.37857	0.839303	-0.4411	0.164451	575	0.332911	0.000140009
	AIM3	7.33713e-17	0.0533935	-2.22924	1.48363	0.600777	0.785993	-0.684277	575	0.884029	4.86843e-09
	AIM4	6.95096e-18	0.126684	-1.87379	2.28365	0.662128	0.354952	0.0762304	575	0.499979	2.73094e-06
	BC-NFT1	1.59148e-16	-0.0538678	-1.87147	2.01667	0.518342	1.38546	-0.156266	575	1.14722	7.37e-10
	BC-NFT2	1.74257e-17	0.0640458	-1.59714	1.76354	0.443308	2.07433	-0.0885085	575	2.08244	7.37e-10
	BC-NFT3	-4.78844e-17	-0.022601	-2.0122	1.56218	0.462444	1.89482	-0.253573	575	1.48826	7.37e-10
	BC-NFT4	-1.3313e-16	-0.00292951	-1.95537	1.60468	0.466782	2.20821	-0.191851	575	1.58894	7.37e-10
	DAU1	3.96784e-17	0.157028	-1.84068	1.94952	0.727465	-0.240342	-0.215874	575	0.918595	3.31707e-09
	DAU2	-8.30254e-17	0.0179591	-1.64584	1.74133	0.568571	0.526617	-0.384748	575	0.556201	8.53093e-07
	DAU3	-4.44089e-18	0.117723	-2.33299	2.0884	0.739166	0.24448	-0.317858	575	0.670227	1.034e-07
	DAU4	2.75142e-18	-0.0220506	-2.24599	2.08836	0.708706	0.280582	-0.0923349	575	0.364186	6.34404e-05
	HCE1	-8.66939e-17	-0.157537	-2.07832	2.10535	0.583535	1.36579	0.671585	575	1.80155	7.37e-10
	HCE2	-5.4063e-18	-0.0162355	-2.00929	2.06221	0.544396	1.44314	0.0669834	575	0.974752	1.89879e-09
	HCE3	1.60162e-16	-0.0241527	-1.86932	2.30016	0.529679	1.53108	0.351366	575	1.29412	7.37e-10
	HCE4	-1.06244e-16	0.040003	-1.47889	1.98326	0.472794	1.1874	0.0830853	575	0.688158	7.64923e-08
	HCE5	-9.71204e-17	0.172814	-1.61877	1.95757	0.536546	0.747164	-0.359466	575	1.74083	7.37e-10
	IF1	4.90429e-17	-0.0124567	-1.96188	1.67883	0.54903	0.903935	-0.301144	575	1.21216	7.37e-10
	IF2	1.44015e-16	0.0102864	-1.78387	1.68501	0.449017	1.85177	-0.420636	575	0.908328	3.70558e-09
	IF3	-4.83671e-17	-0.0113935	-1.51822	2.4833	0.469655	2.63384	0.789216	575	1.15116	7.37e-10
	IF4	-3.45617e-17	0.0379814	-1.96211	1.88128	0.44439	1.71015	-0.229472	575	0.713444	5.07113e-08
	UIE1	-6.1014e-17	-0.0561109	-2.2194	2.10636	0.547061	2.56012	0.402338	575	1.85799	7.37e-10
	UIE2	-2.29768e-17	0.0938245	-1.67584	1.88913	0.741481	-0.431342	0.0719576	575	0.524568	1.62545e-06
	UIE3	2.64523e-16	0.0548114	-1.71071	1.57796	0.454425	1.5147	-0.0412398	575	1.68351	7.37e-10
	UIE4	-1.24828e-16	0.102318	-2.07621	1.90826	0.615895	0.943087	-0.550151	575	2.46418	7.37e-10
	Inner model scores
		DAU	HCE	UIE
	0	0.76814	0.551562	-0.184382
	1	-0.646391	0.584555	0.0409004
	2	0.523944	0.812641	-0.541843
	3	0.577151	0.807871	-0.379093
	4	1.5971	0.0152951	1.03763
	5	0.534694	0.525433	0.308349
	6	0.516599	0.104908	0.14037
	7	0.210539	-0.0065784	0.54052
	8	-0.482028	1.02451	-0.294035
	9	0.231082	-0.00757335	0.229102
	10	0.15793	0.397419	0.452584
	11	0.198547	-0.270916	0.53574
	12	-0.176732	-1.10582	0.328263
	13	0.15793	0.930529	-0.405864
	14	1.22172	-0.463046	-0.695739
	15	0.980661	-0.911875	-0.318612
	16	1.77633	-0.282855	-0.444553
	17	0.782563	0.625231	0.0759077
	18	-0.355236	0.392938	-0.26649
	19	0.944919	0.122512	-0.192531
	20	-0.157881	0.527719	-1.30492
	21	-0.463066	-0.437304	-0.620944
	22	0.12716	0.440917	0.113443
	23	0.318368	0.0223325	-0.713929
	24	1.17138	0.861198	-0.441938
	25	0.881967	0.745892	-0.475798
	26	0.130116	0.477168	-0.335941
	27	0.03494	0.612373	-0.59277
	28	0.130116	0.684273	-0.529312
	29	-0.673074	-0.524943	0.434509
	30	0.63928	-0.845488	0.315754
	31	-0.0722912	0.907058	0.158989
	32	-0.022938	0.115937	0.16757
	33	-0.148232	0.109604	0.173812
	34	0.284289	-0.764022	0.751636
	35	0.470573	0.35508	-0.609968
	36	0.540109	0.542627	0.118736
	37	0.174748	0.661366	0.20075
	38	0.635286	-0.251311	0.647362
	39	0.15793	0.429282	-0.593462
	40	0.63418	0.84279	-0.145608
	41	0.511127	-0.569182	-0.00477136
	42	0.616599	-0.473239	-0.0495331
	43	0.511127	-0.124776	0.0641725
	44	0.616599	-0.763588	0.0502188
	45	-0.536754	-0.516433	0.267358
	46	-0.176732	-1.00332	0.124903
	47	0.881416	-0.0512529	0.437547
	48	0.900522	0.333266	-0.0682145
	49	1.10254	0.232145	-0.180524
	50	0.754711	0.552604	-0.0778246
	51	1.31093	0.397056	0.533656
	52	0.528707	0.32198	-0.336063
	53	0.880309	0.617586	0.0807604
	54	0.78716	0.64593	-0.131796
	55	1.15618	0.548887	-0.126843
	56	1.00397	0.203597	0.337955
	57	1.31459	0.697369	0.38626
	58	0.284289	-0.800159	0.660585
	59	0.284289	-0.764022	0.751636
	60	-1.3634	0.466297	0.136524
	61	-0.571217	-0.0972006	1.52899
	62	0.82865	-0.103318	0.670486
	63	0.481322	0.200722	0.164079
	64	0.47656	-0.169038	-0.115149
	65	0.587447	-0.128401	0.800824
	66	-0.744184	-0.486209	-0.446753
	67	1.08743	-0.216752	0.76872
	68	0.0876278	-0.292596	0.519122
	69	-1.5768	0.2405	-0.297783
	70	-0.224331	2.02886	-1.99293
	71	-0.959364	0.783533	0.13016
	72	-1.57086	0.157715	-0.229608
	73	0.933249	-0.288057	0.469358
	74	0.479421	-0.215699	-1.15364
	75	-1.07956	0.50804	0.57927
	76	0.576783	-1.03186	-0.506929
	77	0.736103	-1.88721	1.27635
	78	-0.360289	0.311007	-1.36267
	79	-1.53877	1.22059	-0.26247
	80	0.0807459	-0.951857	-0.654742
	81	0.918404	-1.00484	-0.654742
	82	0.323415	0.469149	-0.0652732
	83	-0.260328	0.632711	-0.0341559
	84	0.208032	-1.20327	-0.124158
	85	-0.265648	0.45633	0.244784
	86	-0.708491	0.833699	-0.944795
	87	0.396021	-1.08611	0.908102
	88	0.160234	0.147267	1.03354
	89	-0.204283	-0.0373114	-0.0423849
	90	-0.701676	-0.878229	-0.182377
	91	1.15055	-0.64742	-0.299445
	92	0.513595	-0.744168	0.170213
	93	-0.485401	-0.419069	-0.67235
	94	-0.654286	0.927793	0.906411
	95	-0.867443	0.40829	1.11883
	96	-0.442806	1.04241	-0.104688
	97	-0.672979	1.15318	-0.114808
	98	0.243575	0.150959	0.566205
	99	-0.245383	0.711568	0.314537
	100	0.626208	-0.22897	0.616929
	101	0.185941	0.278028	-0.130173
	102	-0.0308728	0.444618	-0.84556
	103	-0.924519	0.494013	0.817421
	104	-0.249039	0.682553	1.63453
	105	-0.925171	0.606732	-0.160403
	106	0.166999	1.00986	-0.617461
	107	-1.01755	0.796241	0.0993905
	108	-1.30308	1.04047	0.923266
	109	-1.41064	0.642712	0.147161
	110	0.518749	0.159534	-0.534458
	111	0.566966	-2.41206	0.166022
	112	1.70912	-1.96147	-0.251211
	113	0.454861	0.489573	0.447449
	114	-0.214295	-0.88574	0.218415
	115	-0.462902	-0.705301	1.16508
	116	1.46326	0.395151	0.0108877
	117	-1.72547	1.11401	0.101255
	118	0.454641	-1.15398	0.66226
	119	-0.233981	0.100507	0.626765
	120	-0.996804	0.342835	0.522904
	121	0.343076	-0.493685	1.45382
	122	0.481975	-0.851349	0.44363
	123	-0.521036	-0.482079	0.708957
	124	-0.106695	-0.578162	0.899774
	125	0.0585483	-0.12049	-1.20488
	126	0.0667697	-0.976424	0.469992
	127	-0.890541	-0.704733	0.47662
	128	-0.864817	-0.0441706	1.01452
	129	-1.01702	-0.100607	0.580609
	130	-0.170424	-1.06328	-0.0852042
	131	-0.0851647	-0.992821	0.117237
	132	-1.03808	0.965723	-0.625829
	133	-0.278396	0.430175	-1.28805
	134	1.71002	-0.921803	-0.116613
	135	-1.94293	1.27135	-0.738435
	136	0.320837	-0.082111	0.507083
	137	-1.35933	-0.241799	-0.0106351
	138	-2.08703	0.661251	-0.955781
	139	-0.536054	0.538612	0.374879
	140	0.634621	-0.797061	-0.0586508
	141	0.406796	0.620025	0.579852
	142	0.61519	0.682505	-0.0113933
	143	-0.485401	-0.688053	0.109242
	144	-0.224331	-0.230534	0.0962904
	145	1.23164	-0.342491	0.169205
	146	-0.7452	0.550852	-1.24129
	147	-1.70675	0.113664	0.157382
	148	0.713865	-0.822232	0.380886
	149	-0.670826	-1.47434	1.09436
	150	-0.470672	0.356868	-0.820419
	151	0.881967	-0.423963	-0.138221
	152	0.059097	-1.02666	-0.474034
	153	0.589326	-0.660155	-0.495481
	154	1.55215	-0.113964	-0.224617
	155	1.5125	-0.307747	0.127238
	156	1.2395	-1.20333	0.591951
	157	1.21668	-0.994327	0.127238
	158	1.61797	-1.09136	0.319762
	159	-1.5768	-0.563211	-0.883994
	160	-0.293846	0.0366741	0.404776
	161	0.872817	-1.20245	-0.784246
	162	-0.612749	0.418715	0.6592
	163	0.168247	0.292194	-0.382467
	164	-0.821276	0.0207344	-0.107546
	165	0.462592	0.0444942	0.759498
	166	0.725599	-2.02522	1.08949
	167	0.352357	-0.0750295	0.592827
	168	0.540993	-0.238023	1.10548
	169	0.547669	0.866315	-0.250741
	170	0.0650699	0.711624	0.293709
	171	-0.997677	1.07104	-0.00982291
	172	-0.8711	0.924091	0.310705
	173	0.197996	1.17394	-0.391726
	174	1.02163	-1.23398	0.307617
	175	-0.0481342	0.321446	-0.308548
	176	-0.672979	0.831413	0.597792
	177	0.116393	0.437105	0.305012
	178	-0.577803	1.24555	-0.321728
	179	0.645582	0.598987	0.296751
	180	-0.335219	0.427492	0.0599252
	181	0.408332	-1.35597	0.24489
	182	1.34401	0.631467	-1.18002
	183	0.747943	-1.06257	-0.13258
	184	-0.590346	1.03758	-0.463783
	185	-1.27843	0.601367	-0.0952259
	186	-0.682627	0.419778	-0.0949995
	187	-0.868143	1.00457	-0.115554
	188	-0.40483	0.453661	-0.0835367
	189	-0.595109	1.0095	1.09144
	190	-1.04429	0.48653	0.183868
	191	1.42006	-0.97073	-0.332024
	192	-0.241003	1.04051	-0.0629462
	193	-0.225094	0.861687	-0.0622015
	194	1.34197	0.57517	-0.176955
	195	-0.158369	0.392326	1.03447
	196	-0.605404	0.629686	-0.124059
	197	-0.483767	1.62795	-1.36603
	198	-0.590346	0.927334	-0.276184
	199	0.197996	0.829052	0.023584
	200	0.304574	0.790372	-0.303315
	201	-0.775923	0.725402	0.305012
	202	0.498584	0.61876	0.251224
	203	-0.586689	-0.0609374	-0.240151
	204	0.726346	-1.01636	0.543349
	205	0.343974	-0.944196	-0.561307
	206	-0.736919	0.74628	0.0189958
	207	0.875371	0.592673	-0.456029
	208	-1.1965	0.730095	-0.0585511
	209	0.167573	0.684435	0.294259
	210	-0.675936	0.758552	0.670507
	211	-0.0368963	0.319708	0.460538
	212	-0.483767	0.13466	0.0191567
	213	-0.0602365	0.483962	0.304266
	214	0.308884	0.410044	0.130876
	215	0.0709874	-0.835557	-0.782482
	216	0.731762	0.504122	0.681118
	217	-0.00320838	-0.098103	0.582518
	218	0.333859	0.486425	0.482501
	219	-0.55911	0.370865	-0.0436994
	220	-0.265648	0.0593681	0.425052
	221	0.243334	0.649049	0.0242592
	222	-1.27913	-0.503101	0.0950178
	223	0.386799	0.829609	0.072943
	224	-0.483767	0.769497	0.409997
	225	0.150708	-0.460059	-0.960312
	226	-1.00133	1.28026	-0.937469
	227	0.440343	-0.557697	-0.48897
	228	-0.588634	0.214387	-0.845553
	229	-0.601748	0.972357	0.244143
	230	-0.25371	0.515889	-0.071015
	231	-1.2079	-0.980821	0.646288
	232	0.155471	-0.415227	-0.419673
	233	-0.119301	1.06728	-0.38989
	234	-0.261991	0.45498	0.218092
	235	0.0962938	0.208424	-0.391726
	236	-1.10791	0.555778	0.4402
	237	-0.0474816	0.408967	0.642967
	238	1.13527	-1.37262	0.983923
	239	0.0525753	0.403227	0.47378
	240	-0.213768	0.249467	0.236615
	241	0.728105	0.397544	0.474317
	242	-0.512761	0.395577	0.422246
	243	-0.0542498	-0.0447849	1.19923
	244	0.0430866	0.835438	0.183492
	245	-0.261991	0.928375	0.594288
	246	0.108792	0.932746	-0.166737
	247	0.520556	1.33743	-0.911357
	248	-0.479458	0.740874	-0.254587
	249	-1.21449	-0.971107	-0.00982291
	250	0.00974374	-1.31701	0.539362
	251	-0.00915106	0.388288	-0.258245
	252	-0.00915106	0.388288	-0.258245
	253	-0.00915106	0.388288	-0.258245
	254	-1.22381	0.638652	0.309586
	255	0.485411	0.459295	-0.839333
	256	-0.274314	-1.80754	0.011782
	257	-0.473078	-0.386218	-0.585981
	258	1.00157	0.931389	-0.250854
	259	0.577151	1.02474	0.0585243
	260	-0.270698	0.275356	0.26049
	261	-0.214024	-0.0989828	-0.361144
	262	0.506474	-1.53331	0.745215
	263	0.849428	0.0833852	-0.100368
	264	-0.458469	0.803861	0.490197
	265	-1.08823	-0.128572	-0.1991
	266	-0.106733	-0.443181	-0.218765
	267	-0.359636	-1.1924	-0.22783
	268	0.415462	-0.133633	1.08233
	269	1.50457	-0.936628	0.371592
	270	-0.0325245	0.311863	0.893263
	271	-0.726789	1.09414	-0.135795
	272	1.89415	0.466815	0.433646
	273	-1.01731	-0.954097	-0.446146
	274	1.91029	-0.683834	0.597936
	275	1.91029	-0.683834	0.244481
	276	0.0658616	0.845092	0.112707
	277	-0.494739	-0.178999	0.837
	278	-0.438107	-0.998536	-1.69927
	279	0.278442	1.21819	-0.377379
	280	0.766963	-0.799172	1.09082
	281	0.657087	-0.468204	1.3199
	282	2.01345	-1.68317	0.839782
	283	0.394162	0.00266264	-0.529626
	284	1.89658	-0.540115	0.844311
	285	0.431083	-0.175486	0.174982
	286	0.872271	0.0915764	0.124435
	287	0.144696	-1.04597	-1.19059
	288	-0.763481	-1.62206	-0.0563507
	289	-1.5768	-0.216586	-0.0106351
	290	-0.917095	1.76125	-0.606897
	291	-0.223631	0.598901	-0.0503978
	292	0.637691	0.63743	-0.236665
	293	0.0568886	0.72891	0.452639
	294	0.5984	0.645095	-0.108407
	295	0.872601	-1.38927	-1.44853
	296	-0.173727	0.53002	-1.53934
	297	0.0292687	-0.241131	0.0479181
	298	-0.316219	0.60603	-0.184378
	299	-0.764068	0.832601	0.00575587
	300	0.576969	1.04732	-0.292831
	301	-0.789528	-1.87907	0.297364
	302	-0.899967	0.512909	-0.358322
	303	-0.202391	-1.507	0.134291
	304	0.117357	-0.375033	0.120477
	305	-0.895625	0.0702686	0.154584
	306	0.367431	0.744952	0.704167
	307	-0.0217336	-0.0232207	-0.419923
	308	-0.0217336	0.0129163	-0.44781
	309	-0.209147	-0.751223	0.12482
	310	-1.0445	-0.387608	-0.606627
	311	-0.96165	-0.37248	1.2654
	312	-0.563945	0.0757802	-0.442577
	313	-0.785068	0.106248	-0.493116
	314	-0.0217336	0.0129163	-0.209933
	315	-0.531433	-0.751223	0.131063
	316	-0.209147	-0.751223	0.131063
	317	-2.58181	0.467009	1.24703
	318	0.61832	-0.460931	-0.266303
	319	-0.563945	0.0757802	-0.442577
	320	-0.473078	-0.521755	-0.0992347
	321	-0.731861	-0.27445	-0.0898687
	322	-1.52343	0.0922894	0.0367727
	323	-1.52343	-0.260011	-0.133935
	324	-1.31802	0.0936499	-0.0106351
	325	-0.218755	0.0648636	0.695842
	326	-1.56294	0.222943	1.05214
	327	-1.19573	-0.345206	-0.425027
	328	-1.16165	-0.0656233	-0.714673
	329	-1.5768	0.134278	0.0148045
	330	-1.04385	-0.072582	-0.380225
	331	-1.0445	-0.0603626	-0.587014
	332	-1.73006	-0.124061	-0.0998264
	333	-0.960997	1.01018	-0.966324
	334	-0.744184	-0.235366	0.156282
	335	-1.99426	0.307532	0.10594
	336	-1.99426	0.0315196	0.169205
	337	-0.744184	-0.12502	0.00858293
	338	-1.30569	-0.248018	-0.0106351
	339	1.87326	-0.756526	-0.60719
	340	1.76303	-0.205532	-0.60719
	341	0.25269	-1.09767	0.169205
	342	2.02547	-0.663308	-0.867815
	343	2.24293	-0.688521	-0.867815
	344	-0.349867	0.336425	-0.0106351
	345	-1.26033	0.245224	0.198488
	346	-1.36581	0.329022	0.450577
	347	-1.37057	-0.0782147	0.465125
	348	-1.5768	-0.216586	-0.0106351
	349	-1.5768	-0.216586	-0.0106351
	350	1.31625	-0.330499	0.808334
	351	1.12498	-0.96386	0.627345
	352	0.69292	0.634801	-0.786899
	353	-0.146747	0.846146	-0.353505
	354	0.0463421	0.431163	-0.457509
	355	0.0627536	0.0359375	0.190944
	356	0.369549	-0.0845018	0.244061
	357	0.0972453	-0.21925	0.199649
	358	0.219535	0.588416	-0.180124
	359	0.0249279	-0.42071	-1.19917
	360	1.04339	-0.497123	-1.09419
	361	1.04339	-0.53879	-1.19917
	362	-1.05822	0.522111	0.708726
	363	-1.59924	0.0105129	-0.335686
	364	-0.170472	-2.36544	-0.686859
	365	1.10918	-2.72982	-0.280137
	366	1.31459	-1.9441	-0.280137
	367	-0.0602365	-2.06349	0.273008
	368	-0.873559	-1.62774	1.15608
	369	1.04339	-0.423719	-1.14188
	370	-2.71895	1.02618	2.75259
	371	1.3169	-0.677248	-0.0706293
	372	-0.98846	-0.485367	0.375149
	373	-0.98846	-0.485367	0.375149
	374	-0.98846	-0.42876	0.517775
	375	-0.878224	-0.475038	0.375149
	376	-0.481072	-1.88317	0.190224
	377	-0.98846	-0.485367	0.375149
	378	-0.98846	-0.485367	0.375149
	379	0.907543	-1.70315	0.811463
	380	1.35576	-0.327878	-0.0456593
	381	1.35576	-0.0446733	-0.365632
	382	1.00185	0.0237063	-0.616056
	383	-1.70855	0.420661	0.00569782
	384	0.591785	-1.46666	2.1874
	385	-1.15173	1.01513	-0.886826
	386	0.743164	-0.0348778	1.6807
	387	-1.15173	1.2255	-0.911353
	388	0.472058	0.163507	1.6807
	389	-0.151344	-0.512101	0.456896
	390	-1.70956	-0.18853	0.367585
	391	-0.558337	0.0631999	-1.24711
	392	0.472058	0.33467	1.38841
	393	-0.360557	0.106331	1.71407
	394	-0.435127	0.396052	-1.11304
	395	0.0828023	-0.23768	0.415785
	396	-0.340871	3.00886	-0.635547
	397	-1.73006	-0.124061	-0.0998264
	398	-0.982193	-0.1904	-0.355858
	399	-1.1879	1.54745	0.113602
	400	-0.737189	0.755048	0.304091
	401	-1.12454	-0.562341	-0.47258
	402	1.63919	-0.903076	-0.597055
	403	-1.13227	-0.203031	-0.321557
	404	-1.09703	0.000335883	-0.358492
	405	-0.528782	-0.146547	-0.55235
	406	-1.10974	-0.0376823	0.0820228
	407	0.331139	-0.299922	0.28781
	408	-1.39299	0.169223	-0.828787
	409	-0.387818	-0.549853	-1.21109
	410	-0.3124	-0.787174	-1.22045
	411	-0.519887	-0.763118	-1.22045
	412	1.8073	0.223364	-1.1204
	413	2.34951	0.697441	-1.11783
	414	1.83194	0.264259	-0.872103
	415	1.02163	-0.475375	-0.608494
	416	1.86094	-0.770951	-1.08072
	417	1.35576	-0.822485	-0.40215
	418	-0.477147	-0.566501	0.729514
	419	1.3169	0.0576299	-0.606492
	420	1.3169	0.129904	-0.424389
	421	0.608981	-1.48569	0.938399
	422	0.381941	1.1056	-0.210479
	423	0.85819	1.26129	-0.140687
	424	0.953367	1.2237	-0.215619
	425	0.85819	1.26129	-0.140687
	426	1.43377	-0.616441	-0.214817
	427	0.12792	-0.497242	0.590417
	428	2.19839	1.26629	-0.711232
	429	0.85819	0.770149	0.182787
	430	0.85819	1.15879	0.0626743
	431	-0.317815	-0.916561	-0.0652769
	432	-1.00282	-0.573037	-0.121316
	433	-1.37151	0.868151	-0.459977
	434	0.386799	-0.488963	1.64945
	435	1.5417	-1.40539	1.68946
	436	-1.35215	-0.375363	0.575141
	437	-0.138899	-0.266204	0.841441
	438	-0.779199	0.061497	0.120477
	439	-0.890541	-0.0964456	0.169205
	440	-0.797123	-0.436074	-1.1737
	441	-1.5768	-1.18975	-1.21342
	442	-0.907358	-0.120262	0.228973
	443	-0.487374	-0.86222	-0.420344
	444	-0.800449	-0.972366	-0.701105
	445	-0.800449	-0.306596	-0.0106351
	446	-0.446463	-0.331837	0.469105
	447	-0.14805	-0.382235	-0.0106351
	448	-0.089263	-0.260891	-0.0110616
	449	-1.98425	0.502043	0.826725
	450	0.652945	-0.305967	-0.0457904
	451	-0.702867	-1.31929	-0.178061
	452	-0.96165	-1.66203	-0.178122
	453	-1.62432	-0.0917413	1.33779
	454	-1.30569	-0.672825	0.713295
	455	0.974685	-0.601165	-1.47812
	456	-0.579656	-0.487205	-1.00277
	457	-0.684023	-0.903769	-0.917511
	458	-0.568254	-0.97735	-0.885223
	459	-0.255611	-0.426371	-1.34521
	460	0.652945	-0.37711	-0.150775
	461	-0.783962	-0.0708416	-1.85867
	462	-1.5768	-0.383016	-1.8473
	463	-1.68227	-0.231016	0.10271
	464	-1.5768	-0.216586	-0.0106351
	465	0.490876	-1.25739	0.520603
	466	0.590089	-0.74567	-0.469835
	467	0.435478	-0.5843	-0.349297
	468	-0.160003	0.612203	-0.413987
	469	0.183387	-0.103721	-0.0457904
	470	0.286117	0.102972	0.277056
	471	0.413817	0.47301	-0.345442
	472	0.345387	-0.239739	0.169205
	473	-0.0504678	-0.429076	0.660212
	474	-0.0504678	-0.429076	0.660212
	475	0.69292	0.0786221	-1.28641
	476	-0.495169	0.0869302	0.505791
	477	0.169237	-0.30265	-0.389145
	478	0.588554	-0.940482	0.640295
	479	1.21941	-0.0419977	0.366948
	480	1.49052	-0.347411	0.948808
	481	1.23137	-2.03508	0.183299
	482	-0.155413	0.537255	-0.0976343
	483	-1.18325	0.428883	0.125357
	484	-0.264948	0.0520271	0.114635
	485	0.364401	-0.472085	-0.770359
	486	0.236695	0.704488	-0.981486
	487	-0.155413	0.567475	-0.0127366
	488	0.0470422	0.221968	0.122164
	489	0.774689	-0.411525	-0.138221
	490	0.386799	-0.698227	0.554882
	491	-0.0368963	-0.399811	-0.705163
	492	0.492271	0.229719	0.0552149
	493	0.602506	0.193242	0.0700738
	494	0.15235	0.0275793	-0.480648
	495	0.386799	0.116273	0.313852
	496	-0.170472	-0.436319	-1.14345
	497	-0.987429	1.16771	-0.503834
	498	-0.807159	0.00260443	0.296738
	499	-0.590346	0.584993	-1.45637
	500	0.481975	0.696253	-0.171004
	501	0.588554	0.476264	-1.2294
	502	0.774689	-0.289512	0.169205
	503	0.37174	0.613797	-0.607369
	504	-0.0211157	0.263702	-0.886928
	505	0.774689	-0.519653	-0.886096
	506	0.386799	-0.0447914	0.450596
	507	0.373391	-0.57957	0.0641725
	508	-0.0451776	-0.771775	0.589517
	509	0.305825	0.291898	0.413479
	510	-0.421272	1.10298	-1.22693
	511	0.481975	0.646872	0.741496
	512	0.260199	0.255626	0.0773013
	513	-0.890541	-0.0964456	0.169205
	514	-0.063193	0.494863	-0.0136185
	515	-0.372974	-0.386594	-1.23361
	516	-0.259579	-0.837955	0.437198
	517	-0.761029	0.27701	0.259704
	518	-0.379401	0.447704	0.00721949
	519	0.847151	0.401413	-0.0510674
	520	0.588554	-0.752008	0.996239
	521	0.481975	1.14259	-0.607369
	522	0.265161	0.800017	0.401722
	523	0.386799	0.920292	-0.350078
	524	-0.0602365	1.25195	-0.126442
	525	-0.0602365	1.08319	0.271218
	526	0.699111	-1.21971	0.590644
	527	0.169985	-0.582517	-1.35138
	528	-0.651329	0.00592547	0.577195
	529	1.16823	0.263977	0.708726
	530	0.481975	0.27102	-0.0738723
	531	1.5857	0.0851569	0.703459
	532	0.169985	1.02175	0.407652
	533	-0.22835	0.45598	0.603687
	534	0.416013	0.22077	0.703459
	535	0.60417	-0.269742	0.169205
	536	1.5857	0.126824	0.808444
	537	0.386799	0.41811	0.296738
	538	0.481975	0.182515	0.626342
	539	0.587447	0.459777	0.523702
	540	0.481975	0.140848	0.521357
	541	0.386799	1.26841	0.454295
	542	1.23313	-0.510243	-1.04426
	543	0.386799	0.721083	0.20284
	544	0.481975	0.124496	0.480157
	545	0.386799	0.459777	0.401722
	546	0.672328	0.0786221	-1.28117
	547	1.16823	0.263977	0.708726
	548	0.481975	0.421098	0.420003
	549	0.03494	0.536719	0.97501
	550	-0.325932	0.53296	0.013631
	551	0.481975	0.338123	1.01841
	552	0.37174	-0.621196	-0.752078
	553	0.386799	0.573835	0.169366
	554	0.386799	-1.21254	-0.0139292
	555	-1.27843	-0.154119	-0.142656
	556	0.481975	0.565611	0.0556603
	557	-1.07959	0.661216	-0.245093
	558	0.276563	1.11931	-0.888703
	559	-0.130768	0.995487	-0.10784
	560	-0.265648	0.617321	0.21962
	561	0.386799	-0.400033	-0.0725519
	562	0.364401	-0.491424	-1.40011
	563	1.11218	0.0473889	-0.588082
	564	0.276563	0.269344	0.152671
	565	1.11218	0.164497	-0.820439
	566	-0.890541	-0.0964456	0.169205
	567	0.492271	-0.275348	0.538135
	568	-0.696924	0.523953	0.66252
	569	0.157277	0.797432	-0.582722
	570	-0.170472	0.169569	-0.0817394
	571	0.37174	0.617645	0.685781
	572	0.153621	-0.274525	-0.908771
	573	0.373391	-0.930418	0.23851
	574	0.895368	0.267277	-0.332728
	Inner model correlation
		DAU	HCE	UIE
	DAU	1	-0.176762	-0.0168512
	HCE	-0.176762	1	-0.101908
	UIE	-0.0168512	-0.101908	1
	Inner model descriptives
		Mean	Median	Observed min	Observed max	Standard deviation	Excess kurtosis	Skewness	Number of observations used	Cramér-von Mises test statistic	Cramér-von Mises p value
	DAU	6.35241e-17	0.0470422	-2.71895	2.34951	0.863092	-0.168698	-0.0500297	575	0.123454	0.0537145
	HCE	3.68787e-17	0.0593681	-2.72982	3.00886	0.745682	0.55319	-0.374755	575	0.281544	0.000542625
	UIE	4.60501e-17	0.0108877	-1.99293	2.75259	0.645688	0.731894	0.00794395	575	0.248986	0.00132637
	Quality criteria
	R-square
	Overview
		R-square	R-square adjusted
	DAU	0.255073	0.253772
	HCE	0.443959	0.441037
	UIE	0.583088	0.58163
	f-square
	Matrix
		AIM	BC-NFT	DAU	HCE	IF	UIE
	AIM				0.0150598		0.143558
	BC-NFT			0.342413
	DAU				0.0160303
	HCE
	IF						0.370151
	UIE				0.243978
[truncated: 1,511 more rows]

## Sheet: complete Charts
	SmartPLS report
	Please cite the use of SmartPLS: Ringle, C. M., Wende, S., and Becker, J.-M. 2024. "SmartPLS 4." Bönningstedt: SmartPLS, https://www.smartpls.com.
