# Supplementary material for: Reimagining cultural heritage conservation through VR, metaverse, and digital twins: An AI and blockchain-based framework
Source: PLoS One. 2025 Nov 3;20(11):e0335943. doi: 10.1371/journal.pone.0335943 (PMC12582480; doi:10.1371/journal.pone.0335943)
Supplement: S1 File — (ZIP) [file pone.0335943.s001.zip › S1 File. Relevant data for all analysis/S1_PLS_SEM_Structural_Model.xlsx]

## Sheet: Navigation
	SmartPLS report
	Please cite the use of SmartPLS: Ringle, C. M., Wende, S., and Becker, J.-M. 2024. "SmartPLS 4." Bönningstedt: SmartPLS, https://www.smartpls.com.
		complete
	Final results
	Path coefficients
	Intercepts
	Total indirect effects
	Specific indirect effects
	Total effects
	Outer loadings
	Outer weights
	Quality criteria
	R-square
	R-square adjusted
	f-square
	Average variance extracted (AVE)
	Composite reliability (rho_c)
	Composite reliability (rho_a)
	Cronbach's alpha
	Heterotrait-monotrait ratio (HTMT)
	Latent variable correlations
	Model fit
	SRMR
	d_ULS
	d_G
	Algorithm
	Setting
	Samples
	Execution log
	Histograms
	Path coefficients histogram
	Indirect effects histogram
	Total effects histogram
	Outer weights histogram
	Model and data
	Inner model
	Outer model
	Indicator data (original)
	Indicator data (standardized)

## Sheet: complete
	SmartPLS report
	Please cite the use of SmartPLS: Ringle, C. M., Wende, S., and Becker, J.-M. 2024. "SmartPLS 4." Bönningstedt: SmartPLS, https://www.smartpls.com.
	Final results
	Path coefficients
	Mean, STDEV, T values, p values
		Original sample (O)	Sample mean (M)	Standard deviation (STDEV)	T statistics (|O/STDEV|)	P values
	AIM -> HCE	0.127412	0.128768	0.0453393	2.81018	0.00497068
	AIM -> UIE	0.321027	0.322746	0.0425037	7.55293	5.68434e-14
	BC-NFT -> DAU	0.505047	0.506305	0.0319729	15.7961	5.68434e-14
	DAU -> HCE	0.11594	0.116464	0.0405667	2.858	0.00428076
	IF -> UIE	0.515487	0.514534	0.0414234	12.4443	5.68434e-14
	UIE -> HCE	0.504001	0.502894	0.0401313	12.5588	5.68434e-14
	Confidence intervals
		Original sample (O)	Sample mean (M)	2.5%	97.5%
	AIM -> HCE	0.127412	0.128768	0.0386108	0.214267
	AIM -> UIE	0.321027	0.322746	0.240923	0.407505
	BC-NFT -> DAU	0.505047	0.506305	0.443048	0.566973
	DAU -> HCE	0.11594	0.116464	0.0358887	0.194136
	IF -> UIE	0.515487	0.514534	0.42907	0.593628
	UIE -> HCE	0.504001	0.502894	0.421739	0.58181
	Confidence intervals bias corrected
		Original sample (O)	Sample mean (M)	Bias	2.5%	97.5%
	AIM -> HCE	0.127412	0.128768	0.00135678	0.0354528	0.211729
	AIM -> UIE	0.321027	0.322746	0.00171842	0.237148	0.403702
	BC-NFT -> DAU	0.505047	0.506305	0.00125779	0.440017	0.563852
	DAU -> HCE	0.11594	0.116464	0.000523672	0.0333522	0.192177
	IF -> UIE	0.515487	0.514534	-0.000952543	0.428741	0.592897
	UIE -> HCE	0.504001	0.502894	-0.00110719	0.423677	0.583674
	Intercepts
	The absence of this result is intentional and aligns with your model or chosen algorithm settings. (e.g., when you start bootstrapping, choose the 'Complete (slower)' option under 'Amount of results').
	Total indirect effects
	Mean, STDEV, T values, p values
		Original sample (O)	Sample mean (M)	Standard deviation (STDEV)	T statistics (|O/STDEV|)	P values
	AIM -> HCE	0.161798	0.162084	0.0235579	6.86811	7.3328e-12
	BC-NFT -> HCE	0.0585551	0.0593647	0.0220263	2.65841	0.00787592
	IF -> HCE	0.259806	0.258982	0.0312442	8.31533	5.68434e-14
	Confidence intervals
		Original sample (O)	Sample mean (M)	2.5%	97.5%
	AIM -> HCE	0.161798	0.162084	0.118877	0.210331
	BC-NFT -> HCE	0.0585551	0.0593647	0.0174383	0.103469
	IF -> HCE	0.259806	0.258982	0.19949	0.322048
	Confidence intervals bias corrected
		Original sample (O)	Sample mean (M)	Bias	2.5%	97.5%
	AIM -> HCE	0.161798	0.162084	0.000286146	0.119151	0.210718
	BC-NFT -> HCE	0.0585551	0.0593647	0.000809592	0.016589	0.102972
	IF -> HCE	0.259806	0.258982	-0.000824381	0.201078	0.324584
	Specific indirect effects
	Mean, STDEV, T values, p values
		Original sample (O)	Sample mean (M)	Standard deviation (STDEV)	T statistics (|O/STDEV|)	P values
	BC-NFT -> DAU -> HCE	0.0585551	0.0593647	0.0220263	2.65841	0.00787592
	IF -> UIE -> HCE	0.259806	0.258982	0.0312442	8.31533	5.68434e-14
	AIM -> UIE -> HCE	0.161798	0.162084	0.0235579	6.86811	7.3328e-12
	Confidence intervals
		Original sample (O)	Sample mean (M)	2.5%	97.5%
	BC-NFT -> DAU -> HCE	0.0585551	0.0593647	0.0174383	0.103469
	IF -> UIE -> HCE	0.259806	0.258982	0.19949	0.322048
	AIM -> UIE -> HCE	0.161798	0.162084	0.118877	0.210331
	Confidence intervals bias corrected
		Original sample (O)	Sample mean (M)	Bias	2.5%	97.5%
	BC-NFT -> DAU -> HCE	0.0585551	0.0593647	0.000809592	0.016589	0.102972
	IF -> UIE -> HCE	0.259806	0.258982	-0.000824381	0.201078	0.324584
	AIM -> UIE -> HCE	0.161798	0.162084	0.000286146	0.119151	0.210718
	Total effects
	Mean, STDEV, T values, p values
		Original sample (O)	Sample mean (M)	Standard deviation (STDEV)	T statistics (|O/STDEV|)	P values
	AIM -> HCE	0.28921	0.290853	0.0439262	6.58399	5.05338e-11
	AIM -> UIE	0.321027	0.322746	0.0425037	7.55293	5.68434e-14
	BC-NFT -> DAU	0.505047	0.506305	0.0319729	15.7961	5.68434e-14
	BC-NFT -> HCE	0.0585551	0.0593647	0.0220263	2.65841	0.00787592
	DAU -> HCE	0.11594	0.116464	0.0405667	2.858	0.00428076
	IF -> HCE	0.259806	0.258982	0.0312442	8.31533	5.68434e-14
	IF -> UIE	0.515487	0.514534	0.0414234	12.4443	5.68434e-14
	UIE -> HCE	0.504001	0.502894	0.0401313	12.5588	5.68434e-14
	Confidence intervals
		Original sample (O)	Sample mean (M)	2.5%	97.5%
	AIM -> HCE	0.28921	0.290853	0.203025	0.376179
	AIM -> UIE	0.321027	0.322746	0.240923	0.407505
	BC-NFT -> DAU	0.505047	0.506305	0.443048	0.566973
	BC-NFT -> HCE	0.0585551	0.0593647	0.0174383	0.103469
	DAU -> HCE	0.11594	0.116464	0.0358887	0.194136
	IF -> HCE	0.259806	0.258982	0.19949	0.322048
	IF -> UIE	0.515487	0.514534	0.42907	0.593628
	UIE -> HCE	0.504001	0.502894	0.421739	0.58181
	Confidence intervals bias corrected
		Original sample (O)	Sample mean (M)	Bias	2.5%	97.5%
	AIM -> HCE	0.28921	0.290853	0.00164293	0.199631	0.370463
	AIM -> UIE	0.321027	0.322746	0.00171842	0.237148	0.403702
	BC-NFT -> DAU	0.505047	0.506305	0.00125779	0.440017	0.563852
	BC-NFT -> HCE	0.0585551	0.0593647	0.000809592	0.016589	0.102972
	DAU -> HCE	0.11594	0.116464	0.000523672	0.0333522	0.192177
	IF -> HCE	0.259806	0.258982	-0.000824381	0.201078	0.324584
	IF -> UIE	0.515487	0.514534	-0.000952543	0.428741	0.592897
	UIE -> HCE	0.504001	0.502894	-0.00110719	0.423677	0.583674
	Outer loadings
	Mean, STDEV, T values, p values
		Original sample (O)	Sample mean (M)	Standard deviation (STDEV)	T statistics (|O/STDEV|)	P values
	AIM1 <- AIM	0.792238	0.792032	0.0173663	45.6193	5.68434e-14
	AIM2 <- AIM	0.543664	0.540893	0.0455374	11.9389	5.68434e-14
	AIM3 <- AIM	0.799417	0.798913	0.0204726	39.0481	5.68434e-14
	AIM4 <- AIM	0.749391	0.747683	0.0247339	30.2981	5.68434e-14
	BC-NFT1 <- BC-NFT	0.855173	0.854677	0.0137141	62.3572	5.68434e-14
	BC-NFT2 <- BC-NFT	0.89637	0.896283	0.0101091	88.6693	5.68434e-14
	BC-NFT3 <- BC-NFT	0.886649	0.88634	0.0115583	76.7107	5.68434e-14
	BC-NFT4 <- BC-NFT	0.884372	0.884257	0.0117235	75.4361	5.68434e-14
	DAU1 <- DAU	0.686145	0.684085	0.0310395	22.1055	5.68434e-14
	DAU2 <- DAU	0.822634	0.822765	0.015893	51.7609	5.68434e-14
	DAU3 <- DAU	0.673524	0.671136	0.0374944	17.9633	5.68434e-14
	DAU4 <- DAU	0.705504	0.703178	0.0328613	21.4691	5.68434e-14
	HCE1 <- HCE	0.812088	0.811712	0.0154839	52.4473	5.68434e-14
	HCE2 <- HCE	0.838828	0.838304	0.0157044	53.4137	5.68434e-14
	HCE3 <- HCE	0.848198	0.847798	0.0144733	58.6041	5.68434e-14
	HCE4 <- HCE	0.881173	0.880879	0.0104902	83.9994	5.68434e-14
	HCE5 <- HCE	0.843871	0.843517	0.0131768	64.0422	5.68434e-14
	IF1 <- IF	0.835802	0.835284	0.0143741	58.1463	5.68434e-14
	IF2 <- IF	0.893523	0.893262	0.010259	87.0964	5.68434e-14
	IF3 <- IF	0.88285	0.882604	0.0134524	65.6279	5.68434e-14
	IF4 <- IF	0.895834	0.895655	0.00958088	93.5022	5.68434e-14
	UIE1 <- UIE	0.837093	0.836984	0.0171294	48.8688	5.68434e-14
	UIE2 <- UIE	0.670974	0.669924	0.0260971	25.7107	5.68434e-14
	UIE3 <- UIE	0.890785	0.890935	0.00911724	97.7034	5.68434e-14
	UIE4 <- UIE	0.787828	0.78739	0.020759	37.9512	5.68434e-14
	Confidence intervals
		Original sample (O)	Sample mean (M)	2.5%	97.5%
	AIM1 <- AIM	0.792238	0.792032	0.756526	0.824166
	AIM2 <- AIM	0.543664	0.540893	0.445747	0.623606
	AIM3 <- AIM	0.799417	0.798913	0.756255	0.836418
	AIM4 <- AIM	0.749391	0.747683	0.696685	0.79295
	BC-NFT1 <- BC-NFT	0.855173	0.854677	0.825559	0.879684
	BC-NFT2 <- BC-NFT	0.89637	0.896283	0.87485	0.914794
	BC-NFT3 <- BC-NFT	0.886649	0.88634	0.861411	0.907014
	BC-NFT4 <- BC-NFT	0.884372	0.884257	0.859616	0.90543
	DAU1 <- DAU	0.686145	0.684085	0.618504	0.740268
	DAU2 <- DAU	0.822634	0.822765	0.78895	0.85116
	DAU3 <- DAU	0.673524	0.671136	0.590204	0.737228
	DAU4 <- DAU	0.705504	0.703178	0.630677	0.761637
	HCE1 <- HCE	0.812088	0.811712	0.779631	0.840629
	HCE2 <- HCE	0.838828	0.838304	0.806106	0.867012
	HCE3 <- HCE	0.848198	0.847798	0.817827	0.874304
	HCE4 <- HCE	0.881173	0.880879	0.85929	0.90013
	HCE5 <- HCE	0.843871	0.843517	0.816007	0.868231
	IF1 <- IF	0.835802	0.835284	0.805082	0.861348
	IF2 <- IF	0.893523	0.893262	0.871611	0.911956
	IF3 <- IF	0.88285	0.882604	0.853204	0.906198
	IF4 <- IF	0.895834	0.895655	0.875653	0.913013
	UIE1 <- UIE	0.837093	0.836984	0.801439	0.868218
	UIE2 <- UIE	0.670974	0.669924	0.61564	0.71857
	UIE3 <- UIE	0.890785	0.890935	0.871733	0.908139
	UIE4 <- UIE	0.787828	0.78739	0.744226	0.825977
	Confidence intervals bias corrected
		Original sample (O)	Sample mean (M)	Bias	2.5%	97.5%
	AIM1 <- AIM	0.792238	0.792032	-0.000205373	0.756082	0.823392
	AIM2 <- AIM	0.543664	0.540893	-0.0027712	0.446508	0.623729
	AIM3 <- AIM	0.799417	0.798913	-0.000504195	0.755723	0.836199
	AIM4 <- AIM	0.749391	0.747683	-0.00170746	0.697533	0.793568
	BC-NFT1 <- BC-NFT	0.855173	0.854677	-0.000496041	0.825254	0.879191
	BC-NFT2 <- BC-NFT	0.89637	0.896283	-8.70687e-05	0.874513	0.914435
	BC-NFT3 <- BC-NFT	0.886649	0.88634	-0.000308912	0.860455	0.906279
	BC-NFT4 <- BC-NFT	0.884372	0.884257	-0.000115313	0.858512	0.904699
	DAU1 <- DAU	0.686145	0.684085	-0.00206009	0.620012	0.74074
	DAU2 <- DAU	0.822634	0.822765	0.000130993	0.786678	0.849974
	DAU3 <- DAU	0.673524	0.671136	-0.00238774	0.589692	0.736653
	DAU4 <- DAU	0.705504	0.703178	-0.00232578	0.631075	0.762006
	HCE1 <- HCE	0.812088	0.811712	-0.000375746	0.779631	0.840499
	HCE2 <- HCE	0.838828	0.838304	-0.000524532	0.806243	0.867034
	HCE3 <- HCE	0.848198	0.847798	-0.000399449	0.817924	0.874303
	HCE4 <- HCE	0.881173	0.880879	-0.000294192	0.859155	0.899918
	HCE5 <- HCE	0.843871	0.843517	-0.000353735	0.815972	0.868048
	IF1 <- IF	0.835802	0.835284	-0.000518087	0.805717	0.86156
	IF2 <- IF	0.893523	0.893262	-0.000261648	0.871275	0.911672
	IF3 <- IF	0.88285	0.882604	-0.000246256	0.851678	0.905169
	IF4 <- IF	0.895834	0.895655	-0.000178876	0.875256	0.912707
	UIE1 <- UIE	0.837093	0.836984	-0.000108397	0.799608	0.86706
	UIE2 <- UIE	0.670974	0.669924	-0.00104928	0.616446	0.719175
	UIE3 <- UIE	0.890785	0.890935	0.000150003	0.87067	0.906995
	UIE4 <- UIE	0.787828	0.78739	-0.000438109	0.743905	0.825838
	Outer weights
	Mean, STDEV, T values, p values
		Original sample (O)	Sample mean (M)	Standard deviation (STDEV)	T statistics (|O/STDEV|)	P values
	AIM1 <- AIM	0.431815	0.432334	0.0210132	20.5497	5.68434e-14
	AIM2 <- AIM	0.197171	0.196549	0.0240191	8.20891	5.68434e-14
	AIM3 <- AIM	0.361421	0.361809	0.0180028	20.0759	5.68434e-14
	AIM4 <- AIM	0.349322	0.348885	0.0186271	18.7534	5.68434e-14
	BC-NFT1 <- BC-NFT	0.277626	0.277451	0.0122468	22.6693	5.68434e-14
	BC-NFT2 <- BC-NFT	0.275218	0.275375	0.0102735	26.7892	5.68434e-14
	BC-NFT3 <- BC-NFT	0.277876	0.278011	0.0110761	25.0879	5.68434e-14
	BC-NFT4 <- BC-NFT	0.304743	0.304791	0.0127857	23.8347	5.68434e-14
	DAU1 <- DAU	0.34032	0.339323	0.0275766	12.3409	5.68434e-14
	DAU2 <- DAU	0.458763	0.460136	0.029352	15.6297	5.68434e-14
	DAU3 <- DAU	0.252263	0.251761	0.0274384	9.19379	5.68434e-14
	DAU4 <- DAU	0.310688	0.310416	0.0272536	11.3999	5.68434e-14
	HCE1 <- HCE	0.260227	0.260172	0.00994165	26.1754	5.68434e-14
	HCE2 <- HCE	0.218987	0.218934	0.00808909	27.0718	5.68434e-14
	HCE3 <- HCE	0.218587	0.218882	0.00842356	25.9495	5.68434e-14
	HCE4 <- HCE	0.250402	0.250496	0.00750857	33.3488	5.68434e-14
	HCE5 <- HCE	0.235734	0.235902	0.00769922	30.6179	5.68434e-14
	IF1 <- IF	0.279182	0.279096	0.00970341	28.7716	5.68434e-14
	IF2 <- IF	0.29334	0.293379	0.00816499	35.9265	5.68434e-14
	IF3 <- IF	0.271709	0.271757	0.00771474	35.2195	5.68434e-14
	IF4 <- IF	0.29545	0.295746	0.0074988	39.3997	5.68434e-14
	UIE1 <- UIE	0.344636	0.344613	0.0107807	31.9678	5.68434e-14
	UIE2 <- UIE	0.236312	0.236071	0.0104944	22.5179	5.68434e-14
	UIE3 <- UIE	0.359965	0.360134	0.00974505	36.9383	5.68434e-14
	UIE4 <- UIE	0.294857	0.295017	0.00986972	29.8749	5.68434e-14
	Confidence intervals
		Original sample (O)	Sample mean (M)	2.5%	97.5%
	AIM1 <- AIM	0.431815	0.432334	0.392768	0.475864
	AIM2 <- AIM	0.197171	0.196549	0.147328	0.24139
	AIM3 <- AIM	0.361421	0.361809	0.326956	0.397517
	AIM4 <- AIM	0.349322	0.348885	0.311853	0.386487
	BC-NFT1 <- BC-NFT	0.277626	0.277451	0.254054	0.30147
	BC-NFT2 <- BC-NFT	0.275218	0.275375	0.25477	0.295213
	BC-NFT3 <- BC-NFT	0.277876	0.278011	0.256637	0.29956
	BC-NFT4 <- BC-NFT	0.304743	0.304791	0.281442	0.330204
	DAU1 <- DAU	0.34032	0.339323	0.286562	0.394222
	DAU2 <- DAU	0.458763	0.460136	0.406737	0.521653
	DAU3 <- DAU	0.252263	0.251761	0.195743	0.303435
	DAU4 <- DAU	0.310688	0.310416	0.255994	0.362753
	HCE1 <- HCE	0.260227	0.260172	0.241641	0.280788
	HCE2 <- HCE	0.218987	0.218934	0.202342	0.23471
	HCE3 <- HCE	0.218587	0.218882	0.202221	0.235729
	HCE4 <- HCE	0.250402	0.250496	0.236015	0.266149
	HCE5 <- HCE	0.235734	0.235902	0.220925	0.251542
	IF1 <- IF	0.279182	0.279096	0.260676	0.298634
	IF2 <- IF	0.29334	0.293379	0.277422	0.309907
	IF3 <- IF	0.271709	0.271757	0.256373	0.286865
	IF4 <- IF	0.29545	0.295746	0.281466	0.311227
	UIE1 <- UIE	0.344636	0.344613	0.323859	0.366561
	UIE2 <- UIE	0.236312	0.236071	0.215125	0.25634
	UIE3 <- UIE	0.359965	0.360134	0.341997	0.380276
	UIE4 <- UIE	0.294857	0.295017	0.275733	0.314801
	Confidence intervals bias corrected
		Original sample (O)	Sample mean (M)	Bias	2.5%	97.5%
	AIM1 <- AIM	0.431815	0.432334	0.000519072	0.393223	0.476073
	AIM2 <- AIM	0.197171	0.196549	-0.000621835	0.147068	0.240956
	AIM3 <- AIM	0.361421	0.361809	0.000387837	0.326596	0.396785
	AIM4 <- AIM	0.349322	0.348885	-0.000437081	0.3132	0.387785
	BC-NFT1 <- BC-NFT	0.277626	0.277451	-0.000175184	0.254391	0.302084
	BC-NFT2 <- BC-NFT	0.275218	0.275375	0.000156902	0.253837	0.294564
	BC-NFT3 <- BC-NFT	0.277876	0.278011	0.000134766	0.256113	0.299219
	BC-NFT4 <- BC-NFT	0.304743	0.304791	4.84848e-05	0.281988	0.330746
	DAU1 <- DAU	0.34032	0.339323	-0.000997361	0.289269	0.396474
	DAU2 <- DAU	0.458763	0.460136	0.00137344	0.406977	0.521687
	DAU3 <- DAU	0.252263	0.251761	-0.000502083	0.194184	0.302311
	DAU4 <- DAU	0.310688	0.310416	-0.000271648	0.255665	0.362565
	HCE1 <- HCE	0.260227	0.260172	-5.43131e-05	0.24276	0.281787
	HCE2 <- HCE	0.218987	0.218934	-5.28734e-05	0.202105	0.234544
	HCE3 <- HCE	0.218587	0.218882	0.000295462	0.20198	0.235384
	HCE4 <- HCE	0.250402	0.250496	9.47393e-05	0.236171	0.266399
	HCE5 <- HCE	0.235734	0.235902	0.000168673	0.220925	0.251511
	IF1 <- IF	0.279182	0.279096	-8.62323e-05	0.261187	0.299047
	IF2 <- IF	0.29334	0.293379	3.93275e-05	0.277659	0.310153
	IF3 <- IF	0.271709	0.271757	4.77671e-05	0.256195	0.286683
	IF4 <- IF	0.29545	0.295746	0.000296141	0.281294	0.310792
	UIE1 <- UIE	0.344636	0.344613	-2.32257e-05	0.324236	0.366989
	UIE2 <- UIE	0.236312	0.236071	-0.000241212	0.215125	0.256302
	UIE3 <- UIE	0.359965	0.360134	0.00016879	0.342574	0.381257
	UIE4 <- UIE	0.294857	0.295017	0.000160006	0.275645	0.314368
	Quality criteria
	R-square
	The absence of this result is intentional and aligns with your model or chosen algorithm settings. (e.g., when you start bootstrapping, choose the 'Complete (slower)' option under 'Amount of results').
	R-square adjusted
	The absence of this result is intentional and aligns with your model or chosen algorithm settings. (e.g., when you start bootstrapping, choose the 'Complete (slower)' option under 'Amount of results').
	f-square
	The absence of this result is intentional and aligns with your model or chosen algorithm settings. (e.g., when you start bootstrapping, choose the 'Complete (slower)' option under 'Amount of results').
	Average variance extracted (AVE)
	The absence of this result is intentional and aligns with your model or chosen algorithm settings. (e.g., when you start bootstrapping, choose the 'Complete (slower)' option under 'Amount of results').
	Composite reliability (rho_c)
	The absence of this result is intentional and aligns with your model or chosen algorithm settings. (e.g., when you start bootstrapping, choose the 'Complete (slower)' option under 'Amount of results').
	Composite reliability (rho_a)
	The absence of this result is intentional and aligns with your model or chosen algorithm settings. (e.g., when you start bootstrapping, choose the 'Complete (slower)' option under 'Amount of results').
	Cronbach's alpha
	The absence of this result is intentional and aligns with your model or chosen algorithm settings. (e.g., when you start bootstrapping, choose the 'Complete (slower)' option under 'Amount of results').
	Heterotrait-monotrait ratio (HTMT)
	The absence of this result is intentional and aligns with your model or chosen algorithm settings. (e.g., when you start bootstrapping, choose the 'Complete (slower)' option under 'Amount of results').
	Latent variable correlations
	The absence of this result is intentional and aligns with your model or chosen algorithm settings. (e.g., when you start bootstrapping, choose the 'Complete (slower)' option under 'Amount of results').
	Model fit
	SRMR
	The absence of this result is intentional and aligns with your model or chosen algorithm settings. (e.g., when you start bootstrapping, choose the 'Complete (slower)' option under 'Amount of results').
	d_ULS
	The absence of this result is intentional and aligns with your model or chosen algorithm settings. (e.g., when you start bootstrapping, choose the 'Complete (slower)' option under 'Amount of results').
	d_G
	The absence of this result is intentional and aligns with your model or chosen algorithm settings. (e.g., when you start bootstrapping, choose the 'Complete (slower)' option under 'Amount of results').
	Algorithm
	Setting
	Data file
		Setting
	Data file	ME 最终数据707_修订575
	Weighting vector	-
	PLS-SEM algorithm
		Setting
	Initial weights	1.0
	Max. number of iterations	3000
	Stop criterion	10⁻⁷
	Type of results	Standardized
	Use Lohmoeller settings?	No
	Weighting scheme	Path
	Bootstrapping
		Setting
	Complexity	Most important (faster)
	Confidence interval method	Percentile bootstrap
	Parallel processing	Yes
	Samples	5000
	Save results per sample	No
	Seed	Fixed seed
	Significance level	0.05
	Test type	Two tailed
	Construct outer weighting mode
		Setting
	AIM	AUTOMATIC
	BC-NFT	AUTOMATIC
	DAU	AUTOMATIC
	HCE	AUTOMATIC
	IF	AUTOMATIC
	UIE	AUTOMATIC
	Samples
	The absence of this result is intentional and aligns with your model or chosen algorithm settings. (e.g., when you start bootstrapping, choose the 'Complete (slower)' option under 'Amount of results').
	Execution log
	Reading score matrix of complete data set
	Calculating full data set.
	Calculating original sample.
	Running samples [5000 done] (3 seconds).
	Calculating inner weights.
	Calculating indirect effects.
	Calculating specific indirect effects
	Calculating total effect.
	Calculating outer weights.
	Calculating outer loadings.
	Calculating outer loadings.
	Calculating model decoration.
	All calculations done.
	Histograms
	Path coefficients histogram
	Indirect effects histogram
	Total effects histogram
	Outer weights histogram
	Model and data
	Inner model
		AIM	BC-NFT	DAU	HCE	IF	UIE
	AIM				1		1
	BC-NFT			1
	DAU				1
	HCE
	IF						1
	UIE				1
	Outer model
		AIM	BC-NFT	DAU	HCE	IF	UIE
	AIM1	-1
	AIM2	-1
	AIM3	-1
	AIM4	-1
	BC-NFT1		-1
	BC-NFT2		-1
	BC-NFT3		-1
	BC-NFT4		-1
	DAU1			-1
	DAU2			-1
	DAU3			-1
	DAU4			-1
	HCE1				-1
	HCE2				-1
	HCE3				-1
	HCE4				-1
	HCE5				-1
	IF1					-1
	IF2					-1
	IF3					-1
	IF4					-1
	UIE1						-1
	UIE2						-1
	UIE3						-1
	UIE4						-1
	Indicator data (original)
	Matrix
	Case index	AIM1	AIM2	AIM3	AIM4	BC-NFT1	BC-NFT2	BC-NFT3	BC-NFT4	DAU1	DAU2	DAU3	DAU4	HCE1	HCE2	HCE3	HCE4	HCE5	IF1	IF2	IF3	IF4	UIE1	UIE2	UIE3	UIE4
	0	4	4	4	4	5	4	4	3	5	4	4	4	5	5	4	4	3	5	5	4	4	4	3	3	4
	1	3	5	4	3	4	4	4	4	1	3	3	5	4	4	5	4	3	5	4	4	4	3	4	4	3
	2	4	2	3	2	4	4	5	5	4	4	4	5	4	3	4	4	4	4	4	4	4	2	1	3	4
	3	3	2	4	5	3	4	4	4	4	4	4	4	4	4	4	5	4	4	4	5	4	4	3	4	1
	4	3	5	5	5	5	4	3	4	5	5	5	5	5	5	5	3	5	5	5	4	5	5	5	5	5
	5	4	1	1	3	5	4	3	4	4	4	3	5	3	4	4	4	4	3	4	4	5	4	3	2	4
	6	4	2	4	2	4	4	4	2	2	5	4	4	4	4	2	4	3	4	4	4	4	4	3	4	2
	7	5	4	4	4	4	4	4	5	4	5	4	2	4	3	5	4	4	4	5	4	4	4	4	4	5
	8	4	2	5	1	2	4	4	2	2	3	3	3	4	2	4	4	5	2	4	4	2	2	4	2	2
	9	5	4	4	4	4	3	4	4	4	3	4	4	3	4	4	4	3	3	4	3	4	4	3	4	3
	10	5	1	4	4	4	4	5	4	4	4	3	4	3	4	4	4	5	4	1	4	4	4	4	4	2
	11	4	4	4	2	4	4	4	4	2	4	4	5	2	4	4	2	4	4	2	4	4	4	2	4	4
	12	5	5	4	4	5	4	5	4	1	5	4	4	4	1	1	4	3	4	5	4	4	4	3	5	4
	13	2	3	4	4	4	4	5	4	4	4	3	4	4	4	4	4	4	4	4	4	3	4	1	4	1
	14	2	2	4	3	3	2	2	2	4	4	4	4	2	2	2	2	2	3	4	3	3	2	2	2	2
	15	3	3	4	4	1	4	2	4	4	4	4	4	3	3	3	1	1	4	4	5	4	4	1	3	4
	16	3	3	4	4	1	1	2	2	4	4	4	5	3	3	3	1	1	1	2	2	2	1	1	3	2
	17	3	3	4	4	2	4	4	3	4	4	4	4	4	4	4	4	4	4	4	4	2	2	4	3	4
	18	3	4	3	4	2	3	3	2	3	2	3	3	4	3	3	3	2	2	3	2	3	2	2	3	2
	19	5	3	4	4	4	4	3	4	4	5	4	4	4	3	4	4	4	4	5	4	5	4	3	4	3
	20	4	4	5	3	3	4	4	4	4	4	3	2	4	4	2	4	2	4	2	4	5	2	1	2	3
	21	3	4	5	3	3	3	3	3	3	3	3	2	2	2	2	2	2	4	2	2	2	2	1	2	3
	22	3	4	4	4	2	4	4	5	4	4	2	4	4	4	4	4	4	4	4	4	5	4	2	4	4
	23	3	4	5	3	3	4	4	4	4	4	4	3	4	2	2	5	2	4	3	4	5	4	1	3	2
	24	4	4	3	3	4	4	2	4	4	4	5	5	4	4	4	4	4	4	2	4	4	1	4	2	4
	25	4	4	4	2	2	2	2	2	4	4	2	4	4	4	4	4	4	5	4	4	5	4	2	2	4
	26	2	4	4	4	2	4	4	4	2	4	4	4	4	2	4	4	4	4	4	4	4	4	1	4	2
	27	4	3	5	4	3	4	4	4	2	4	4	4	4	3	4	4	4	4	3	4	4	3	2	3	3
	28	2	4	4	4	2	4	4	4	2	4	4	4	4	2	5	4	4	4	4	4	5	4	1	2	4
	29	2	3	2	3	2	2	2	2	2	2	3	2	3	3	2	1	1	3	3	2	3	3	3	3	2
	30	5	4	4	3	4	2	4	4	3	4	5	4	1	4	1	4	3	4	2	4	3	4	4	2	4
	31	2	4	3	3	3	4	4	3	2	4	3	4	4	4	3	4	3	2	2	2	2	2	2	3	2
	32	5	5	5	4	4	4	4	3	4	3	4	3	4	4	3	5	4	4	4	4	5	4	4	4	4
	33	5	5	5	4	3	4	4	5	4	3	4	3	4	4	5	4	3	3	5	4	5	4	4	4	4
	34	5	5	5	4	3	3	3	3	4	3	4	3	3	3	3	3	3	3	3	3	3	4	4	4	4
	35	5	5	4	4	3	4	5	4	4	4	4	4	4	4	3	4	4	4	4	4	5	4	2	4	2
	36	4	4	4	5	5	5	4	4	4	4	4	5	5	4	4	5	4	4	5	4	4	4	3	4	4
	37	3	5	4	4	5	5	5	4	4	4	4	4	5	4	4	5	4	4	5	5	3	5	4	2	4
	38	5	5	4	4	4	5	4	4	4	4	4	5	4	4	3	4	4	4	4	4	4	4	4	5	4
	39	5	5	4	4	4	4	5	4	4	4	3	4	4	4	3	4	4	4	4	4	4	2	2	4	4
	40	5	2	4	3	4	4	5	4	4	4	4	5	5	5	4	4	4	4	4	5	4	4	2	4	3
	41	4	4	4	4	2	4	4	4	4	5	4	2	2	4	3	2	2	2	2	4	4	4	4	2	2
	42	4	4	4	4	2	3	4	4	4	5	4	2	4	2	3	4	2	4	4	4	5	4	4	4	2
	43	4	4	4	4	2	4	4	4	4	5	4	2	4	2	3	4	4	4	4	4	4	4	4	4	2
	44	3	4	4	4	2	3	4	4	4	5	4	2	4	2	3	2	2	4	4	5	4	4	4	4	2
	45	5	5	4	5	5	4	4	5	1	4	4	4	3	2	4	4	3	4	2	4	5	4	2	5	4
	46	5	5	4	4	5	4	5	4	1	5	4	4	4	1	1	4	3	4	5	4	4	4	2	5	4
	47	4	4	4	5	4	5	4	5	4	5	4	5	5	4	3	4	4	4	4	5	5	4	4	4	5
	48	5	5	5	5	4	3	5	5	5	4	4	5	5	4	4	4	5	4	5	4	5	4	5	4	3
	49	5	5	5	4	4	5	5	4	4	5	5	5	4	4	4	5	4	4	5	4	5	4	4	4	3
	50	4	4	5	5	5	3	5	3	4	4	4	5	5	4	4	5	5	5	5	5	5	5	4	4	3
	51	5	5	4	4	4	4	3	5	4	5	5	5	5	5	4	4	5	4	4	4	5	4	4	5	4
	52	5	5	4	4	4	5	5	4	4	4	4	5	5	4	3	4	4	5	4	4	5	4	3	3	4
	53	5	5	4	5	4	4	5	5	4	5	4	5	5	5	4	5	4	4	4	4	4	4	3	4	4
	54	5	4	5	4	4	5	5	5	5	5	4	4	5	4	4	5	5	4	5	4	5	4	4	4	3
	55	5	5	5	5	4	5	5	4	5	5	4	5	5	5	4	5	4	4	4	4	5	4	3	4	4
	56	4	5	5	5	4	5	4	4	5	5	4	4	5	4	4	5	4	4	5	4	5	4	4	5	4
	57	4	5	5	4	4	4	4	4	4	5	5	5	5	5	5	5	4	4	4	4	4	4	4	4	4
	58	5	5	5	5	3	3	3	3	4	3	4	3	3	3	3	3	3	3	3	3	3	4	4	4	4
	59	5	5	5	4	3	3	3	3	4	3	4	3	3	3	3	3	3	3	3	3	3	4	4	4	4
	60	3	3	3	3	3	2	3	2	1	2	2	2	3	3	3	3	3	2	3	3	1	1	3	3	3
	61	3	2	3	1	4	3	2	2	2	3	2	3	2	3	4	3	3	2	3	1	2	3	4	4	3
	62	2	4	4	4	2	2	3	4	4	5	4	2	4	3	4	2	2	2	2	2	2	4	4	2	2
	63	2	4	1	3	4	4	3	3	4	4	3	4	2	3	3	4	4	4	4	3	4	2	4	3	3
	64	4	4	3	2	4	3	3	4	4	4	3	4	2	3	3	4	3	4	4	4	4	3	2	4	3
	65	3	5	2	5	4	3	4	4	4	4	4	4	4	4	3	3	4	4	4	3	4	4	4	4	4
	66	2	4	2	2	1	1	1	1	1	2	2	2	1	1	1	1	1	1	1	1	1	1	1	1	1
	67	3	4	4	4	2	2	3	4	4	5	4	3	4	4	2	3	3	4	2	2	2	2	4	4	4
	68	5	2	3	4	4	4	4	1	3	2	4	5	3	4	4	4	2	4	5	4	4	5	5	4	2
	69	2	2	2	2	1	1	1	1	1	1	1	1	3	1	1	2	2	1	2	1	2	2	1	1	1
	70	4	2	4	2	5	4	4	5	2	4	3	5	5	4	4	5	4	4	5	4	4	2	1	1	1
	71	2	3	4	2	5	4	4	5	2	4	2	3	5	4	4	5	2	4	5	4	5	4	1	4	4
	72	5	1	4	4	5	4	5	4	2	3	2	2	5	3	3	5	1	4	5	4	5	4	1	5	3
	73	2	4	4	2	4	4	4	5	3	5	5	5	4	3	3	4	2	4	4	4	5	4	1	5	4
	74	2	5	4	2	1	1	1	1	2	2	4	4	1	1	1	3	2	2	2	2	2	1	1	1	1
	75	3	4	1	1	4	5	4	5	1	3	2	5	5	4	3	2	4	4	5	4	4	4	5	4	1
	76	4	5	2	2	2	1	1	1	3	3	2	4	1	1	1	1	1	2	1	2	2	2	1	2	1
	77	1	1	1	4	4	1	1	1	4	2	4	4	1	1	1	1	1	4	2	2	4	4	4	4	2
	78	4	4	4	2	4	4	4	3	4	4	2	2	3	3	3	3	3	5	5	5	4	4	3	1	1
	79	4	4	4	4	2	4	3	5	2	2	2	2	5	4	5	4	5	4	5	4	5	2	4	4	4
	80	4	2	2	2	5	4	3	2	1	5	2	5	3	2	1	1	1	3	5	5	5	3	2	3	2
	81	4	2	2	2	1	4	3	2	4	4	2	5	3	2	1	1	1	3	5	5	5	3	2	3	2
	82	3	4	2	2	2	2	2	1	3	3	3	3	5	3	3	2	1	3	2	1	2	2	3	2	1
	83	2	2	2	2	2	3	3	3	2	2	4	4	4	3	3	2	2	2	2	2	2	2	1	2	2
	84	3	2	3	2	1	1	1	1	4	3	1	2	1	1	1	1	1	2	3	2	3	5	1	1	1
	85	4	2	1	2	5	4	4	5	2	4	4	4	5	2	4	5	1	4	3	4	3	4	1	4	2
	86	2	2	4	2	2	4	5	2	2	4	2	2	5	2	2	5	2	2	5	4	5	2	2	2	2
	87	4	2	2	3	2	2	2	2	2	5	3	2	4	2	2	2	2	4	5	4	5	4	4	4	5
	88	4	2	1	2	4	4	4	2	2	4	4	4	4	2	5	5	2	4	2	4	5	4	2	4	5
	89	4	4	3	3	3	3	3	3	3	3	3	3	3	3	3	3	3	4	4	3	3	3	3	3	3
	90	2	2	2	2	2	2	5	5	1	5	1	3	2	1	1	1	1	2	2	4	3	2	2	2	2
	91	1	5	2	1	1	1	1	1	5	5	2	1	1	1	1	1	1	1	1	1	1	1	1	1	1
	92	5	2	4	3	4	4	4	4	2	5	5	4	4	3	3	2	2	4	5	4	5	5	5	4	1
	93	1	3	2	1	1	1	1	1	1	2	2	3	1	1	1	1	1	2	2	2	2	1	1	1	1
	94	2	4	3	3	5	4	3	4	4	2	2	4	5	4	4	5	4	2	4	4	4	4	5	4	2
	95	4	3	3	4	5	4	5	4	4	2	2	4	4	5	4	4	4	2	4	4	4	4	5	4	4
	96	4	4	2	4	4	5	5	4	4	2	4	4	4	4	5	5	5	5	5	5	4	4	4	4	2
	97	5	2	4	4	5	4	4	4	2	4	4	2	4	5	5	5	5	4	5	4	5	4	2	4	4
	98	4	3	5	3	4	1	4	4	4	5	1	3	5	5	4	2	4	5	4	5	4	4	4	4	5
	99	5	1	4	1	4	4	5	4	2	5	2	4	4	4	4	5	4	5	4	4	4	4	2	4	4
	100	3	5	4	2	5	3	1	3	4	5	1	4	5	1	4	5	1	4	4	4	2	4	1	4	5
	101	3	5	4	2	4	4	4	4	4	5	1	4	5	1	2	5	4	4	5	4	2	4	4	2	2
	102	5	5	1	4	4	4	5	5	4	5	1	4	1	4	4	5	4	4	5	5	4	1	4	5	1
	103	5	1	1	4	4	4	4	5	2	2	5	3	4	4	4	4	5	5	5	4	4	4	5	4	4
	104	1	1	1	1	4	4	4	5	2	5	2	4	4	4	4	5	4	4	4	4	5	4	5	4	4
	105	4	4	2	4	4	4	3	4	2	2	4	3	5	2	4	5	4	5	5	5	5	4	2	4	4
	106	2	5	2	2	1	1	1	1	1	2	5	3	4	4	3	2	1	2	1	1	1	1	1	1	1
	107	5	2	4	4	2	4	4	4	2	2	2	4	5	4	4	5	4	4	5	4	5	4	4	5	2
	108	3	3	4	2	5	4	4	4	2	2	2	4	5	4	4	5	4	4	4	2	2	4	2	4	4
	109	4	4	5	4	5	4	4	4	3	3	1	2	5	4	4	5	4	5	5	5	4	4	3	5	4
	110	5	5	5	4	3	3	4	5	3	4	5	4	5	4	3	3	1	2	3	3	2	1	2	3	4
	111	3	5	3	5	5	4	4	5	2	5	5	5	1	1	1	1	1	4	5	4	5	4	4	5	2
	112	3	5	3	2	2	1	1	3	2	5	5	5	1	1	1	1	1	5	4	5	4	4	2	4	2
	113	3	5	3	4	2	4	4	4	4	4	3	4	5	4	3	5	3	2	4	4	4	4	3	3	4
	114	2	4	2	3	1	1	1	1	2	2	2	3	2	1	1	1	1	1	1	2	2	2	2	2	2
	115	1	5	3	1	5	3	4	5	3	3	3	4	2	2	2	4	4	4	5	4	5	4	4	4	5
	116	2	4	4	2	1	1	1	1	3	4	4	4	4	4	4	3	3	3	5	4	5	4	1	5	2
	117	4	4	4	2	4	4	4	4	2	2	2	2	4	5	5	5	4	4	5	5	5	4	5	4	2
	118	4	5	4	2	3	4	4	4	5	4	1	5	4	3	3	1	1	4	4	4	4	4	4	4	4
	119	4	1	4	5	5	4	4	4	2	5	2	4	4	4	4	4	4	4	5	4	5	4	4	5	4
	120	4	5	4	4	4	4	5	4	1	4	5	1	5	4	4	4	4	4	5	4	5	4	4	5	4
	121	1	1	1	2	4	4	4	4	4	3	5	4	4	4	4	1	1	4	4	4	4	4	4	4	4
	122	5	4	3	3	4	4	4	4	4	4	4	4	5	3	3	1	1	4	3	4	4	3	4	4	4
	123	3	3	3	2	4	2	4	5	3	3	3	3	5	3	3	1	1	4	3	3	4	3	3	4	4
	124	4	5	3	2	2	4	4	5	3	3	5	3	5	3	3	1	1	4	2	2	2	3	4	3	4
	125	4	4	4	4	2	1	4	4	4	2	3	4	4	2	2	2	2	2	4	4	4	2	2	2	2
	126	2	5	3	3	4	2	2	2	2	4	4	2	2	2	2	2	2	3	3	4	3	3	3	3	4
	127	2	5	3	2	2	2	2	2	2	2	2	2	2	2	2	2	2	3	3	3	3	3	2	3	4
	128	3	3	4	3	5	4	5	4	3	3	4	2	4	3	3	5	4	4	5	5	4	4	5	5	4
	129	3	4	3	3	5	4	4	4	3	3	4	1	4	3	3	5	2	4	5	4	5	3	4	5	4
	130	5	3	1	4	4	4	4	4	4	4	1	4	5	2	1	1	1	4	5	4	5	4	1	4	4
	131	4	1	1	4	4	4	4	4	3	5	1	4	5	2	1	1	1	4	5	4	5	4	1	4	4
	132	2	2	2	3	3	1	1	4	3	1	1	3	2	4	3	4	2	1	4	3	2	2	1	1	2
	133	3	2	2	4	2	2	2	4	2	3	3	3	4	3	3	2	2	4	5	4	5	2	2	2	2
	134	5	2	4	3	5	1	1	1	4	5	4	4	4	3	3	1	1	4	4	5	4	4	1	4	4
	135	5	2	4	2	4	4	4	4	2	2	1	2	4	4	4	5	4	4	5	4	5	4	3	2	2
	136	4	2	2	2	5	4	4	4	2	4	5	5	5	4	1	5	2	5	4	5	5	4	2	5	4
	137	1	1	1	1	1	1	1	1	1	1	2	1	1	1	1	1	1	1	1	1	1	1	1	1	1
	138	5	3	4	3	3	3	3	4	1	1	3	1	3	3	4	3	3	4	3	3	4	1	2	3	3
	139	2	4	4	4	5	4	5	5	3	4	2	4	4	5	5	5	2	4	5	4	5	4	2	5	4
	140	2	2	1	5	1	1	3	2	4	4	4	1	3	1	1	1	1	2	2	2	2	1	2	2	3
	141	5	2	2	4	5	4	5	4	3	5	3	5	4	5	4	4	5	4	4	3	5	4	2	5	4
	142	5	3	4	5	5	3	3	5	3	5	3	5	5	4	5	5	4	4	5	4	5	4	3	5	3
	143	3	2	2	2	1	1	1	1	1	2	2	3	4	1	1	1	1	3	3	3	3	2	3	4	1
	144	5	2	4	2	5	4	4	5	2	4	3	5	5	1	4	5	1	4	5	4	5	4	1	4	5
	145	2	2	2	2	2	2	2	2	5	3	4	4	2	2	2	2	2	2	2	2	2	2	2	2	2
	146	2	1	2	2	5	1	3	3	4	2	2	2	3	1	1	3	3	3	3	3	3	1	1	1	1
	147	5	2	4	4	5	4	5	2	2	2	2	2	5	1	5	5	2	4	5	4	5	4	2	5	4
	148	4	5	1	1	1	4	4	4	3	4	5	4	1	5	5	1	1	5	5	5	5	5	4	4	2
	149	4	4	4	4	5	2	2	2	1	2	2	5	2	2	2	2	2	4	2	4	2	5	2	4	5
	150	4	5	4	3	2	1	1	1	2	3	2	1	4	2	2	5	1	3	2	3	3	2	2	2	2
	151	4	4	2	2	2	2	2	2	4	4	2	4	2	2	2	2	2	2	2	2	2	2	2	2	2
	152	3	4	3	2	5	4	4	5	4	4	3	4	2	2	1	2	2	4	5	4	5	4	1	2	4
	153	2	5	2	2	1	1	1	1	3	3	4	2	1	1	1	1	1	1	1	1	1	1	1	1	1
	154	2	5	5	4	4	5	4	1	5	5	5	4	4	4	2	2	4	2	4	4	5	4	2	2	4
	155	2	5	5	4	2	3	4	5	5	5	5	4	4	4	2	4	2	2	4	4	5	4	2	5	2
	156	2	5	5	4	5	5	4	1	5	5	4	4	4	2	2	2	2	2	4	4	5	4	2	5	4
	157	2	5	5	4	4	4	4	5	5	5	5	4	4	2	2	2	2	2	4	4	5	4	2	5	2
	158	2	5	5	4	2	2	4	5	5	5	5	4	4	2	2	2	2	2	4	4	5	4	2	4	4
	159	4	3	3	4	1	1	1	1	1	1	1	1	1	1	1	1	1	1	1	1	1	1	1	1	1
	160	2	1	2	1	2	4	2	5	4	1	4	4	4	1	2	4	2	1	4	4	4	4	1	4	1
	161	2	5	2	2	2	1	1	1	3	2	5	4	1	1	1	1	1	2	5	3	5	2	2	2	2
	162	4	3	3	1	4	4	3	4	3	2	3	4	4	3	4	4	3	4	3	2	4	4	2	4	3
	163	4	3	4	3	4	4	2	2	3	4	3	3	3	4	3	3	2	3	3	2	2	1	2	3	3
	164	1	1	2	5	2	5	3	4	2	4	2	2	1	4	1	1	4	4	2	1	1	4	1	1	1
	165	3	3	3	4	3	1	1	1	3	1	4	5	2	4	4	4	3	4	3	2	3	3	3	4	4
	166	3	5	1	5	1	1	1	1	4	3	1	4	1	1	1	1	1	2	2	2	3	3	4	4	3
	167	3	3	4	4	3	1	1	2	3	1	4	5	2	2	4	4	4	2	2	4	3	4	2	3	4
	168	3	2	2	4	5	1	2	2	1	4	5	4	2	2	4	4	4	4	3	2	3	3	4	4	4
	169	4	2	4	4	5	4	4	5	5	4	4	4	4	5	5	5	4	5	5	5	5	4	2	4	4
	170	4	2	2	4	2	3	4	4	4	2	4	4	4	4	5	4	4	4	4	4	5	4	2	4	4
	171	4	2	4	4	5	4	4	3	2	4	2	2	4	5	5	5	4	4	5	4	5	4	2	4	4
	172	5	2	2	4	5	4	4	5	4	2	2	4	5	4	4	4	5	3	4	4	5	4	2	4	4
	173	5	2	2	4	5	4	4	5	4	5	2	4	4	5	5	5	4	4	5	4	5	4	2	4	2
	174	4	2	2	2	1	1	1	1	4	2	4	4	1	1	1	1	1	2	1	1	1	2	2	2	2
	175	5	4	4	5	5	4	4	4	4	4	2	4	4	4	4	4	4	4	5	5	4	4	2	4	4
	176	4	2	2	2	5	4	4	4	2	4	4	2	4	4	4	4	5	3	4	4	5	4	2	4	4
	177	5	2	4	2	5	4	5	4	5	4	2	4	4	4	4	4	4	3	4	4	5	4	2	4	4
	178	2	2	4	4	4	4	4	4	2	4	4	2	4	5	5	5	4	5	5	5	5	3	2	4	4
	179	4	2	2	4	5	4	4	4	4	4	4	5	4	4	5	4	4	3	4	5	5	4	2	4	4
	180	5	4	4	4	5	4	3	5	2	4	2	5	4	4	4	4	5	4	5	4	5	4	2	5	4
	181	5	2	4	4	5	3	2	2	4	4	4	2	2	2	2	2	2	2	4	4	5	4	2	4	4
	182	2	2	2	4	4	2	2	2	4	4	5	4	4	4	4	2	2	3	5	5	5	2	2	2	2
	183	2	4	4	4	5	2	2	2	2	4	4	5	2	2	2	2	2	4	4	4	4	4	2	4	2
	184	5	2	4	4	5	4	4	4	2	4	2	4	4	5	5	4	4	4	4	4	5	4	2	4	2
	185	4	2	4	5	5	4	4	4	4	2	2	2	4	3	4	4	4	3	4	3	4	4	2	4	2
	186	5	2	5	4	5	4	4	5	5	2	4	2	4	4	4	4	4	4	5	4	4	4	2	4	4
	187	4	4	4	4	5	4	4	4	2	2	4	4	4	5	5	5	4	5	5	4	4	4	2	4	4
	188	5	2	4	4	5	4	4	5	5	4	2	2	4	4	4	5	4	5	5	5	5	4	2	5	4
	189	4	2	2	4	5	3	4	5	2	4	2	4	5	4	4	5	5	2	2	3	5	4	3	4	4
	190	4	2	4	5	5	4	4	4	2	2	2	5	4	4	4	4	5	5	5	4	5	4	4	4	4
	191	4	5	3	4	4	3	4	4	4	5	5	5	2	2	2	4	3	5	5	5	5	4	3	4	3
	192	4	2	2	4	5	4	4	5	4	4	4	2	4	5	5	4	5	5	5	5	5	4	2	4	4
	193	5	4	5	4	4	4	3	5	2	5	4	2	4	5	5	5	4	2	5	4	5	4	2	4	4
	194	5	4	2	4	5	4	4	3	5	5	5	4	4	5	5	5	3	5	5	5	5	5	2	5	2
	195	4	2	4	4	5	4	4	5	4	4	2	4	5	5	5	4	4	4	5	5	5	5	5	5	4
	196	5	4	5	2	4	4	4	5	2	4	2	4	4	4	4	4	5	4	5	4	5	4	2	4	4
	197	5	4	2	4	5	4	3	4	2	4	2	4	4	4	5	4	5	4	4	4	4	2	2	2	2
	198	4	4	4	2	5	4	4	4	2	4	2	4	4	4	5	5	3	4	5	4	4	4	2	4	2
	199	5	2	4	5	5	4	4	5	4	5	2	4	4	5	5	5	4	4	4	4	4	4	2	4	4
	200	5	4	4	5	5	4	3	5	4	5	2	4	4	5	5	5	4	4	5	4	5	4	2	4	4
	201	5	2	4	2	4	4	4	5	4	2	2	4	4	4	4	4	5	3	4	4	5	4	2	4	4
	202	4	3	2	4	3	4	4	4	4	5	2	4	4	4	5	4	4	3	5	4	5	4	2	4	4
	203	5	4	4	3	5	4	5	3	2	4	2	4	4	3	4	3	3	4	5	5	5	4	2	4	4
	204	5	2	2	4	4	3	4	4	4	5	3	4	2	2	3	2	3	3	4	3	4	4	2	4	4
	205	5	2	4	3	2	4	3	4	4	4	2	4	2	2	2	2	3	4	5	5	5	3	4	2	4
	206	4	2	2	4	5	4	3	4	4	2	4	2	4	4	4	4	4	3	5	4	5	3	2	4	4
	207	5	4	5	3	5	4	4	4	5	4	5	4	4	5	4	5	4	5	5	5	5	4	2	4	4
	208	4	3	4	4	5	4	3	4	2	2	2	4	4	4	4	5	4	4	5	4	5	4	2	4	4
	209	4	2	4	2	5	3	4	3	4	4	2	4	4	4	4	4	5	3	5	4	5	4	2	4	4
	210	2	2	4	4	5	4	4	5	4	4	2	2	4	5	4	4	4	3	4	3	4	4	2	4	4
	211	4	2	4	4	4	4	2	2	4	4	2	2	4	3	3	5	4	3	4	3	4	4	2	4	4
	212	4	2	4	2	5	4	3	4	2	4	2	4	4	3	3	4	2	3	4	4	4	4	2	3	3
	213	4	4	4	2	4	4	4	4	2	4	4	4	4	4	4	4	4	4	4	4	4	4	2	4	4
	214	5	3	4	3	5	4	5	5	4	5	3	4	4	4	4	5	4	4	5	4	5	4	3	4	4
	215	4	4	4	4	4	4	3	4	4	4	4	2	2	2	2	2	2	3	4	4	4	2	2	4	2
	216	5	4	4	2	4	4	5	4	4	5	4	4	4	4	4	5	4	2	4	2	4	4	2	4	4
	217	4	2	4	4	5	4	5	4	2	4	4	5	4	3	3	4	3	2	4	3	4	4	2	4	4
	218	5	2	2	2	5	4	5	4	5	4	3	4	4	4	4	4	4	4	5	4	3	4	2	4	4
	219	4	3	4	2	4	4	3	4	4	2	2	4	4	3	3	4	4	4	5	4	4	3	2	4	4
	220	4	3	2	2	5	4	4	5	2	4	4	4	4	3	3	4	3	4	5	4	4	4	2	4	4
	221	5	3	2	4	3	3	2	5	2	4	4	4	5	3	4	5	4	4	5	4	5	4	2	4	4
	222	4	4	2	2	5	4	3	4	2	2	4	2	2	2	2	2	2	2	4	2	2	2	2	2	4
	223	5	2	4	2	5	4	4	4	4	4	4	4	4	5	4	4	4	3	4	3	4	4	2	4	2
	224	4	2	4	2	5	4	3	4	2	4	2	4	5	4	4	4	4	3	4	4	5	4	2	4	4
	225	3	3	3	4	4	2	4	4	2	4	4	4	2	2	2	2	2	3	4	3	4	2	2	2	2
	226	4	4	4	2	5	4	3	4	2	4	2	2	4	5	4	4	4	4	4	5	5	4	2	2	2
	227	5	2	4	2	2	2	2	2	5	2	2	4	2	2	3	2	2	3	4	3	4	2	2	4	2
	228	5	2	2	2	4	2	2	4	2	4	2	2	2	3	3	2	3	3	4	3	4	2	2	2	2
	229	4	4	4	4	4	4	5	4	2	4	2	4	4	5	5	5	4	3	4	4	4	4	2	4	4
	230	4	2	4	4	4	4	3	3	4	4	2	2	4	3	4	5	4	4	4	5	5	4	4	4	2
	231	5	2	4	2	4	4	4	4	2	2	2	4	2	2	3	2	2	4	5	2	2	4	2	4	4
	232	4	4	4	3	4	3	4	3	2	4	4	4	2	2	3	2	3	2	3	4	3	2	2	2	4
	233	4	4	4	2	2	4	4	5	5	4	2	2	4	4	5	5	4	4	5	4	5	4	2	4	2
	234	4	2	2	4	5	4	5	4	2	4	4	4	4	4	3	4	4	4	5	3	4	4	2	5	2
	235	5	2	2	4	4	4	3	2	4	2	4	4	4	2	4	4	3	4	5	4	5	4	2	4	2
	236	5	4	4	2	5	4	4	4	2	4	2	2	4	5	4	4	3	3	4	3	4	4	2	4	4
	237	5	4	2	4	5	4	5	5	4	4	3	4	4	5	5	4	4	5	4	5	4	4	4	5	4
	238	5	2	4	2	2	4	3	4	4	5	4	4	2	4	2	2	2	3	4	4	5	4	4	5	4
	239	4	2	2	2	5	2	4	5	4	4	2	4	4	4	5	4	2	4	5	4	4	4	2	4	4
	240	5	2	4	4	5	3	4	4	3	4	2	4	4	3	3	5	4	3	4	4	4	4	2	4	4
	241	5	4	3	3	4	4	4	5	4	5	4	4	5	4	3	5	4	4	4	4	4	4	2	5	4
	242	5	4	4	2	5	4	3	4	3	4	3	2	5	3	5	4	3	4	4	4	4	5	4	4	2
	243	4	2	4	3	5	3	2	4	2	4	3	4	4	3	4	4	3	2	4	2	4	4	4	4	4
	244	5	2	2	4	5	4	4	3	4	2	4	5	5	4	4	5	4	4	4	5	4	4	2	4	4
	245	5	3	2	2	5	4	5	4	2	4	4	4	5	4	5	5	4	4	4	4	5	4	2	5	4
	246	5	3	4	4	3	3	4	4	4	3	3	4	5	5	4	5	4	4	4	5	5	4	2	4	4
	247	4	2	4	3	3	4	4	5	5	4	3	4	5	4	4	5	4	4	5	4	4	2	2	2	4
	248	5	3	4	5	5	4	5	4	2	4	3	4	5	4	4	5	4	4	5	4	5	4	2	4	4
	249	4	2	4	4	5	4	5	4	2	4	2	2	4	3	2	1	1	4	5	4	5	4	2	4	4
	250	2	5	5	5	4	4	4	5	2	5	2	5	2	2	2	2	5	5	5	5	5	4	4	5	5
	251	2	2	2	1	1	1	1	1	1	2	3	4	2	3	3	1	1	1	1	1	1	1	1	1	1
	252	2	2	2	1	1	1	1	1	1	2	3	4	2	3	3	1	1	1	1	1	1	1	1	1	1
	253	2	2	2	1	1	1	1	1	1	2	3	4	2	3	3	1	1	1	1	1	1	1	1	1	1
	254	5	2	1	4	5	4	5	4	4	1	2	4	5	4	3	5	3	4	5	4	4	4	1	4	5
	255	5	2	4	5	5	4	5	3	5	4	2	5	5	3	3	5	3	4	5	5	4	4	1	5	1
	256	5	2	4	1	5	4	5	4	1	4	4	5	1	1	1	1	1	1	4	4	5	4	1	5	1
	257	2	1	1	1	1	1	1	1	2	2	2	2	1	1	1	1	1	2	2	2	2	1	1	1	1
	258	5	5	5	5	3	5	4	4	5	4	4	5	5	5	5	5	5	5	5	4	4	4	3	4	4
	259	4	4	4	4	3	4	4	4	4	4	4	4	5	5	5	5	5	5	5	5	5	4	4	4	4
	260	5	1	1	4	3	5	3	3	5	2	4	2	4	4	5	3	2	4	5	4	4	4	3	3	4
	261	5	4	3	2	3	2	4	5	1	5	2	4	5	2	1	4	3	4	5	4	5	4	2	5	1
	262	3	3	4	3	3	3	4	4	4	4	2	5	4	1	1	1	1	1	4	3	4	3	4	4	3
	263	4	4	3	4	5	1	1	4	3	5	4	3	3	5	5	3	2	4	5	4	5	4	5	4	1
	264	5	2	2	4	5	4	4	5	4	4	3	2	4	4	5	5	4	4	4	3	4	4	1	5	4
	265	2	2	4	2	1	1	1	1	2	1	2	1	2	2	2	2	2	2	2	4	2	4	2	1	1
	266	5	5	1	1	1	1	1	1	1	1	3	5	3	1	1	1	1	1	1	1	1	1	3	1	1
	267	5	4	2	4	4	4	5	4	4	4	3	2	2	2	2	2	2	4	5	4	5	4	1	4	4
	268	3	5	4	3	5	4	4	5	4	5	3	4	4	3	3	5	4	3	5	3	4	5	4	4	4
	269	2	2	2	2	1	1	1	1	3	4	3	5	2	1	1	1	1	2	1	1	1	4	1	1	1
	270	3	5	2	2	5	4	4	2	2	3	4	5	4	4	2	5	4	3	4	4	4	5	4	4	2
	271	4	5	4	2	2	1	4	1	2	1	2	4	5	4	4	4	4	3	4	4	4	3	2	4	3
	272	2	4	2	2	4	1	1	5	5	5	4	5	5	2	2	5	4	3	4	2	4	4	1	5	1
	273	5	3	4	2	5	4	2	5	1	4	2	3	2	2	2	2	2	4	5	4	5	4	2	4	2
	274	2	2	2	2	2	1	1	1	5	4	4	4	3	2	2	1	1	1	1	3	2	3	1	2	3
	275	2	2	2	2	2	1	1	1	5	4	4	4	3	2	2	1	1	2	3	3	2	3	1	2	3
	276	4	5	3	3	2	1	1	4	3	2	4	3	3	5	5	3	2	2	2	1	1	3	3	2	1
	277	2	2	2	2	4	2	2	2	3	3	3	1	4	4	3	2	2	4	5	5	4	4	2	5	4
	278	2	4	4	3	1	4	2	4	3	2	2	4	1	1	1	1	1	4	5	4	4	2	1	2	1
	279	2	2	1	2	2	2	1	2	3	3	4	2	4	3	2	4	2	2	1	1	1	1	1	1	1
	280	4	4	3	4	4	3	3	4	2	5	4	5	4	4	4	2	1	3	4	4	3	4	4	4	5
	281	4	2	1	4	3	1	4	2	1	5	4	4	4	2	2	2	4	2	1	4	2	4	2	4	4
	282	3	3	5	3	4	2	3	3	5	5	5	5	5	1	1	1	1	3	4	3	3	5	3	3	4
	283	3	2	3	1	1	1	1	1	3	1	4	4	4	2	1	1	1	2	3	1	1	2	1	1	1
	284	3	1	1	1	3	3	4	3	5	5	5	5	3	4	3	4	1	5	5	5	5	5	5	3	3
	285	2	1	2	2	2	3	4	3	1	5	4	4	3	1	3	1	1	1	1	1	1	1	2	2	1
	286	2	2	2	3	2	2	2	2	2	5	4	3	4	3	2	2	2	2	3	3	2	3	2	2	2
	287	5	1	4	1	1	1	1	1	1	4	4	1	1	1	1	1	1	3	4	4	3	1	1	1	4
	288	5	1	4	5	1	1	1	1	4	1	1	1	3	1	1	1	1	4	5	3	5	4	4	5	1
	289	1	1	1	1	1	1	1	1	1	1	1	1	1	1	1	1	1	1	1	1	1	1	1	1	1
	290	5	4	4	1	5	4	1	4	1	1	4	5	5	4	5	5	5	4	5	3	4	4	1	4	1
	291	4	1	5	4	5	4	5	5	4	4	1	5	5	4	5	4	3	5	4	4	5	4	3	5	2
	292	5	4	4	4	5	5	4	4	4	5	4	4	5	4	4	5	4	5	4	4	5	4	4	5	1
	293	5	2	2	4	2	4	2	5	2	4	2	5	5	4	4	5	4	5	4	4	4	4	2	5	4
	294	5	2	2	2	2	4	1	5	2	4	4	5	4	3	3	5	4	4	5	4	3	2	3	4	3
	295	5	5	3	2	2	2	2	1	1	4	4	5	1	1	1	1	1	5	4	4	4	2	2	2	2
	296	5	2	4	3	5	4	5	4	4	2	4	5	4	5	4	1	1	4	2	4	5	1	1	1	4
	297	5	2	3	4	1	5	1	4	4	4	2	2	4	3	4	4	1	4	5	4	5	4	1	5	4
	298	5	1	5	4	1	4	5	4	2	4	2	4	4	3	5	5	4	5	4	4	5	4	4	5	1
	299	5	4	4	4	5	5	1	4	4	2	1	4	5	4	4	5	4	4	5	4	3	5	4	4	1
	300	5	1	4	4	5	1	4	1	1	5	4	4	4	5	4	5	5	4	5	5	4	4	3	5	1
	301	1	1	4	4	5	4	4	3	4	1	3	4	1	1	1	1	1	5	4	4	4	1	4	5	4
	302	5	4	4	1	2	4	5	4	1	4	1	4	4	4	3	4	3	4	5	4	4	2	1	4	5
	303	5	4	1	1	5	4	5	1	1	4	4	4	1	1	1	1	1	4	5	1	1	4	1	1	4
	304	2	3	2	2	2	3	2	3	3	2	4	4	4	1	1	1	2	2	2	2	2	2	2	2	2
	305	1	1	1	1	2	1	1	1	1	1	1	4	1	2	2	1	2	1	2	1	1	2	1	1	1
	306	5	2	3	2	4	4	2	5	4	4	3	4	5	4	4	5	4	4	4	3	4	3	3	5	4
	307	2	2	2	2	2	1	3	1	4	2	3	2	1	2	3	1	2	1	1	3	2	2	1	1	1
	308	2	2	2	1	2	1	3	1	4	2	3	2	1	2	3	1	2	1	1	4	2	2	1	1	1
	309	2	2	2	2	2	2	2	2	1	2	4	4	1	2	2	1	1	3	2	2	2	3	1	2	2
	310	2	2	2	1	2	1	1	1	2	2	1	1	1	1	1	1	1	1	2	2	2	1	1	1	1
	311	1	2	1	2	1	1	1	1	1	2	1	2	1	2	2	2	2	1	1	1	1	1	3	3	3
	312	2	2	2	1	2	1	3	1	2	2	3	2	1	2	3	1	2	1	1	3	3	2	1	1	1
	313	2	2	1	2	2	1	2	2	2	2	2	2	2	2	1	1	2	2	2	1	1	1	1	1	1
	314	2	2	2	1	2	1	3	1	4	2	3	2	1	2	3	1	2	1	1	2	2	2	1	1	1
	315	2	2	2	2	2	3	3	3	1	2	4	4	1	2	2	1	1	2	3	2	2	3	1	2	2
	316	2	2	2	2	2	2	2	2	1	2	4	4	1	2	2	1	1	2	3	2	2	3	1	2	2
	317	2	2	2	1	3	4	5	4	1	1	1	2	3	3	3	4	4	2	2	5	4	4	2	4	4
	318	4	4	3	2	1	1	1	1	2	3	3	4	2	2	1	1	2	1	1	1	1	2	2	1	1
	319	2	2	2	1	2	1	3	1	2	2	3	2	1	2	3	1	2	1	1	3	3	2	1	1	1
	320	2	2	1	2	1	1	1	1	2	2	2	2	1	1	1	1	2	1	2	2	2	1	1	2	2
	321	1	1	1	1	1	1	1	1	2	2	2	1	1	2	1	1	1	2	2	1	2	1	1	2	1
	322	1	1	2	2	2	1	1	2	1	1	1	2	2	1	2	2	1	1	1	1	1	1	1	1	2
	323	1	2	2	2	2	1	1	2	1	1	1	2	2	1	1	1	1	2	1	1	1	1	1	1	2
	324	1	1	1	1	1	1	1	1	1	1	1	2	1	1	1	2	2	1	1	1	1	1	1	1	1
	325	5	2	1	2	4	4	3	2	4	1	3	5	1	2	3	4	5	2	2	4	1	5	1	2	3
	326	2	2	1	2	4	4	2	2	1	2	2	2	1	2	3	4	4	2	2	3	1	4	2	2	3
	327	1	1	2	2	2	1	1	1	1	1	2	2	1	1	1	1	1	1	2	1	2	1	1	1	1
	328	1	2	2	2	2	2	2	2	1	2	2	2	1	1	1	2	2	2	2	2	2	1	1	1	1
	329	1	2	1	2	1	1	1	1	1	1	1	1	2	2	1	1	2	1	2	1	1	2	1	1	1
	330	2	2	2	1	2	1	2	2	2	2	2	1	1	1	1	2	2	2	1	1	1	1	1	1	1
	331	2	2	2	2	2	1	1	1	2	2	1	1	2	1	2	1	1	2	2	1	1	1	1	1	1
	332	1	1	1	2	2	3	3	2	1	1	2	2	2	2	2	1	1	3	2	2	3	1	2	2	2
	333	2	2	2	1	1	1	2	2	1	2	2	2	3	3	3	2	2	3	3	2	2	1	1	1	1
	334	2	1	1	1	1	1	1	1	1	2	2	2	2	2	1	1	1	1	1	2	2	1	1	2	2
	335	1	1	1	1	2	2	2	2	1	1	1	1	2	2	2	2	2	2	3	3	1	1	2	2	2
	336	2	2	2	2	2	2	2	2	1	1	1	1	2	2	2	2	2	2	2	2	2	2	2	2	2
	337	2	2	2	1	1	1	1	1	1	2	2	2	2	2	2	1	1	2	2	1	1	1	1	2	2
	338	1	1	1	1	1	1	1	1	2	1	1	1	1	1	1	1	1	1	1	1	1	1	1	1	1
	339	3	2	2	1	1	1	1	1	4	5	3	4	1	1	1	1	1	3	1	1	1	1	1	1	1
	340	3	2	2	1	1	1	1	2	4	5	3	4	2	3	1	1	1	3	1	1	1	1	1	1	1
	341	2	2	2	2	2	1	2	2	1	3	4	4	1	1	1	1	1	2	2	2	2	2	2	2	2
	342	4	4	4	4	1	1	2	1	4	5	3	5	2	3	3	1	1	4	3	2	2	2	2	2	2
	343	4	4	4	4	1	1	2	1	4	5	4	5	2	3	3	1	1	4	3	2	2	2	2	2	2
	344	1	1	1	1	1	1	2	1	3	2	3	1	2	2	3	1	1	1	1	1	1	1	1	1	1
	345	2	2	2	2	2	1	3	2	1	1	2	3	3	2	2	2	2	2	2	1	1	2	1	2	2
	346	2	1	2	2	2	2	3	2	1	1	2	3	3	2	3	2	2	2	2	1	1	2	2	2	2
	347	2	1	1	2	2	1	3	3	1	1	2	3	2	1	4	1	1	1	1	1	2	2	1	2	2
	348	1	1	1	1	1	1	1	1	1	1	1	1	1	1	1	1	1	1	1	1	1	1	1	1	1
	349	1	1	1	1	1	1	1	1	1	1	1	1	1	1	1	1	1	1	1	1	1	1	1	1	1
	350	2	4	2	2	2	2	1	1	4	4	3	4	4	5	1	2	2	2	4	4	4	4	4	2	4
	351	5	5	5	5	1	5	3	4	4	5	4	4	4	2	5	4	2	4	5	5	5	5	4	5	5
	352	3	4	3	2	4	2	4	4	4	4	4	4	4	4	3	4	2	4	4	4	4	3	2	2	2
	353	5	2	4	5	5	4	3	5	3	4	4	3	4	5	4	5	4	4	5	4	4	4	3	4	2
	354	5	2	3	4	4	4	3	4	2	4	4	4	4	3	4	4	3	4	3	4	5	4	1	4	2
	355	4	4	3	1	5	4	5	4	4	4	3	4	4	3	3	4	3	4	5	4	5	4	3	3	4
	356	4	3	3	3	3	3	3	3	3	4	4	3	3	3	3	3	3	3	3	3	3	3	3	3	3
	357	4	4	3	3	3	4	3	5	4	4	3	3	4	2	2	5	3	3	5	4	5	4	2	4	4
	358	4	2	4	3	4	4	3	5	4	4	4	3	4	5	4	4	3	4	5	4	5	4	3	4	2
	359	4	5	5	5	1	2	2	2	1	3	3	4	3	3	3	1	1	4	3	3	3	5	1	1	1
	360	3	5	5	5	1	2	2	2	3	3	4	5	3	3	3	1	1	4	3	3	3	5	1	1	1
	361	4	5	5	5	1	2	2	2	3	3	4	5	3	3	3	1	1	4	3	3	3	5	1	1	1
	362	5	5	5	5	5	5	5	5	3	1	5	4	5	5	5	5	5	5	5	5	5	5	5	5	5
	363	4	1	2	3	4	1	3	1	1	1	2	2	3	1	4	1	1	3	1	3	1	1	2	3	1
	364	5	5	5	5	4	4	4	5	2	4	4	4	1	1	1	1	1	5	5	5	5	4	2	4	4
	365	5	5	5	5	5	4	4	5	4	5	5	5	1	1	1	1	1	5	5	5	5	4	4	4	4
	366	5	5	5	5	4	4	4	4	4	5	5	5	5	1	1	1	1	5	5	5	5	4	4	4	4
	367	5	5	5	5	4	4	4	4	2	4	4	4	5	1	1	1	1	5	5	5	5	5	4	5	4
	368	5	5	4	5	5	3	3	4	2	2	3	4	5	2	2	2	1	4	3	5	5	5	5	5	5
	369	3	5	4	4	1	2	2	2	3	3	4	5	3	3	3	1	1	4	3	4	4	5	1	1	1
	370	1	1	1	1	4	4	4	3	1	1	1	1	4	4	5	4	3	1	1	1	1	4	3	4	4
	371	3	2	2	2	2	2	2	2	4	4	4	4	2	2	2	2	2	2	4	4	4	4	2	2	2
	372	3	5	5	3	4	4	3	3	1	3	4	2	5	2	5	1	1	3	4	4	4	5	1	4	4
	373	3	5	5	3	4	4	3	3	1	3	4	2	5	2	5	1	1	3	4	4	4	5	1	4	4
	374	3	4	4	3	4	4	3	3	1	3	4	2	5	2	5	1	1	3	4	4	4	5	1	4	4
	375	3	5	5	3	4	4	3	2	1	3	4	2	5	3	4	1	1	3	4	4	4	5	1	4	4
	376	5	5	5	5	4	2	2	4	1	3	3	4	4	1	1	1	1	4	4	4	4	4	4	4	4
	377	3	5	5	3	4	4	3	3	1	3	4	2	5	2	5	1	1	3	4	4	4	5	1	4	4
	378	3	5	5	3	4	4	3	3	1	3	4	2	5	2	5	1	1	3	4	4	4	5	1	4	4
	379	3	2	4	3	3	1	2	1	3	4	4	3	2	2	1	1	1	2	3	4	3	3	3	4	4
	380	4	4	2	2	2	1	1	1	2	4	4	5	4	3	3	1	1	2	4	4	2	4	2	2	2
	381	4	4	2	2	2	1	1	1	2	4	4	5	4	3	3	1	1	2	2	2	4	2	2	2	2
	382	4	4	4	2	2	2	2	2	4	3	3	5	4	4	4	1	1	2	4	4	4	2	4	2	2
	383	1	1	1	3	3	1	4	2	2	1	2	1	2	1	4	1	4	1	3	4	2	1	2	1	4
	384	4	1	5	3	1	2	2	2	5	3	3	2	3	2	4	2	1	4	1	3	1	4	5	5	5
	385	2	1	2	2	1	2	2	2	2	1	2	2	4	2	4	2	1	1	2	4	2	1	1	1	1
	386	4	1	5	4	5	4	4	4	4	5	4	4	4	4	4	5	5	5	4	3	3	5	5	5	5
	387	2	1	2	1	1	2	2	2	2	1	2	2	4	2	4	2	2	2	4	2	2	1	1	1	1
	388	4	1	5	4	5	4	4	4	3	5	4	4	4	4	5	5	5	5	4	3	3	5	5	5	5
	389	4	3	2	3	3	3	2	3	2	3	4	3	2	3	2	3	2	3	3	2	3	3	3	3	3
	390	4	2	3	4	4	3	2	4	3	1	1	2	3	2	3	3	2	3	2	2	3	3	4	2	3
	391	3	1	2	1	1	1	1	1	3	1	2	2	1	2	2	1	2	1	2	5	4	1	1	1	1
	392	4	4	1	5	5	4	4	4	3	5	4	4	4	4	4	5	5	2	5	4	3	3	5	5	5
	393	5	4	1	5	5	4	4	4	3	4	3	3	4	4	4	5	5	5	4	3	3	5	5	5	5
	394	5	4	1	3	1	1	2	1	4	1	3	1	4	5	1	1	1	4	2	4	1	2	2	1	1
	395	2	4	5	3	3	3	4	2	5	3	3	2	2	4	2	4	3	3	2	3	5	4	2	3	4
	396	2	3	3	1	1	1	1	1	3	1	3	2	5	5	5	5	5	1	2	2	1	1	1	1	1
	397	1	1	1	2	2	3	3	2	1	1	2	2	2	2	2	1	1	3	2	2	3	1	2	2	2
	398	3	2	3	2	1	2	1	4	4	1	2	1	1	3	2	1	2	1	1	5	1	1	2	1	3
	399	1	3	1	1	3	2	2	1	1	2	3	1	5	4	5	3	3	5	3	5	2	5	3	1	1
	400	1	3	1	3	4	5	3	1	2	3	1	4	3	5	1	5	1	1	1	4	1	1	3	3	1
	401	4	1	3	5	3	3	5	1	2	2	4	1	1	3	1	1	3	3	1	1	5	1	3	1	4
	402	1	3	3	3	2	1	1	1	4	4	4	4	1	1	1	1	1	2	2	1	2	1	1	1	2
	403	5	1	3	1	3	5	1	3	3	1	2	3	1	1	5	1	2	1	4	1	3	1	3	1	3
	404	3	1	3	1	1	3	1	3	1	1	4	2	1	2	3	1	2	1	1	4	1	1	3	1	1
	405	3	1	3	1	1	3	1	4	4	1	1	4	1	3	1	3	1	1	4	1	4	1	1	3	1
	406	1	4	3	1	3	1	4	1	3	1	3	1	1	4	1	1	4	3	1	3	4	4	3	1	1
	407	4	1	3	4	4	1	3	4	4	3	3	4	1	4	1	4	3	1	4	3	1	4	1	4	1
	408	3	3	1	1	2	3	3	2	4	1	1	1	2	2	2	2	2	4	1	4	4	2	1	2	1
	409	3	3	2	2	1	1	1	1	1	3	2	2	1	1	1	1	1	3	3	2	2	1	1	1	1
	410	4	4	2	4	2	2	4	2	2	3	4	2	2	2	1	1	1	2	4	4	4	2	1	2	2
	411	4	4	2	4	2	2	4	2	1	1	4	5	2	2	1	1	1	2	4	4	4	2	1	2	2
	412	4	5	3	3	1	1	1	1	2	5	4	5	3	4	4	1	1	4	2	2	2	2	2	1	1
	413	4	2	1	4	1	1	1	1	4	5	4	5	4	4	4	1	1	2	2	2	2	1	1	1	1
	414	2	2	4	3	1	1	1	1	4	5	4	3	4	4	1	1	1	3	1	1	1	1	1	1	1
	415	2	2	2	5	1	1	1	1	4	2	4	4	2	1	2	2	1	2	2	2	2	2	2	1	1
	416	2	3	3	3	1	1	1	1	3	5	3	5	1	3	1	1	1	3	3	4	3	3	1	1	1
	417	2	4	4	3	2	1	1	1	2	4	4	5	3	2	2	2	1	4	4	4	4	3	2	2	4
	418	3	2	4	2	3	2	3	2	2	3	2	3	2	2	3	3	2	4	2	4	1	3	3	3	4
	419	2	4	4	4	2	2	2	2	4	4	4	4	4	3	3	2	2	3	3	4	3	3	2	2	2
	420	2	4	4	2	2	2	2	2	4	4	4	4	4	3	3	2	2	3	3	4	3	3	2	2	2
	421	4	4	4	2	4	2	2	2	4	4	4	2	2	2	2	2	2	4	4	4	2	4	4	4	4
	422	1	1	2	4	2	1	2	3	4	2	3	4	4	3	4	3	3	2	2	3	2	2	2	2	1
	423	1	1	2	1	2	1	2	3	4	2	4	5	4	3	4	3	3	2	2	3	2	2	1	2	1
	424	2	1	1	3	1	1	2	3	4	2	4	5	3	4	3	4	3	1	2	3	1	1	2	1	2
	425	1	1	2	1	2	1	2	3	4	2	4	5	4	3	4	3	3	2	2	3	2	2	1	2	1
	426	4	4	3	4	3	1	1	2	4	4	4	4	3	2	3	2	2	3	4	3	3	3	2	3	3
	427	4	3	3	4	2	2	2	2	4	2	3	3	3	3	3	3	2	3	4	3	3	4	3	4	3
	428	1	5	2	1	2	1	2	3	5	5	4	5	4	3	4	4	4	2	2	5	5	2	2	2	1
	429	1	1	2	5	2	1	2	3	4	2	4	5	4	3	4	3	3	2	2	3	2	3	3	2	1
	430	1	1	2	1	2	1	2	3	4	2	4	5	4	3	4	3	3	2	2	3	2	2	2	2	1
	431	3	3	3	4	2	1	3	2	2	3	3	2	1	3	1	2	2	4	3	3	3	2	3	5	1
	432	3	3	3	3	3	4	4	4	3	3	2	2	4	3	1	2	1	4	4	4	4	3	3	3	3
	433	4	4	4	4	3	4	4	4	2	2	2	3	4	4	4	4	4	4	4	4	4	3	3	3	3
	434	5	5	5	5	5	4	4	4	4	4	4	4	4	4	4	4	4	3	3	3	3	5	5	5	5
	435	4	4	5	5	5	3	3	3	4	5	5	5	3	3	3	3	3	3	3	3	4	5	5	5	5
	436	1	3	1	1	3	1	3	5	1	4	1	1	1	3	1	1	3	3	1	2	4	4	1	3	1
	437	1	5	1	5	1	2	2	2	2	3	1	4	2	3	2	5	1	2	2	2	3	5	3	1	3
	438	2	3	2	2	2	3	1	1	2	2	2	2	2	3	2	2	2	2	2	2	2	2	2	2	2
	439	2	2	2	2	2	2	2	2	2	2	2	2	2	2	2	2	2	2	2	2	2	2	2	2	2
	440	2	2	4	4	1	1	2	1	2	2	1	2	4	1	1	1	1	4	4	4	3	4	1	1	1
	441	4	1	5	4	1	1	1	1	1	1	1	1	1	1	1	1	1	4	4	4	4	3	4	1	1
	442	3	1	2	2	1	1	2	2	2	2	1	2	3	2	2	1	1	2	1	1	1	2	2	2	1
	443	4	4	3	2	1	1	2	2	2	1	1	5	3	2	2	1	1	4	4	5	4	2	4	2	4
	444	1	4	3	4	1	1	1	1	1	1	1	4	1	1	1	1	1	1	4	3	4	4	1	1	1
	445	1	1	1	1	1	1	1	1	1	1	1	4	1	1	1	1	1	1	1	1	1	1	1	1	1
	446	4	4	4	5	4	5	4	5	4	2	4	4	3	2	4	5	4	5	4	5	4	4	4	5	4
	447	1	1	1	1	1	1	1	1	1	1	4	4	1	1	1	1	1	1	1	1	1	1	1	1	1
	448	1	4	4	2	2	2	2	2	1	1	5	5	2	2	2	2	2	2	2	2	2	2	2	2	2
	449	4	4	4	2	4	4	4	4	2	2	2	1	4	4	4	4	4	4	3	4	4	4	4	4	4
	450	1	2	2	2	1	1	1	1	3	1	4	5	2	2	2	1	1	2	1	2	2	2	1	2	1
	451	1	2	2	4	1	1	1	1	1	2	1	3	1	1	1	1	1	4	4	4	4	4	1	4	1
	452	3	1	4	4	1	1	1	1	1	2	1	2	1	1	1	1	1	4	5	4	4	4	1	4	3
	453	1	1	1	1	1	2	3	1	2	1	1	1	1	1	1	5	3	1	3	2	1	1	4	5	1
	454	1	1	1	1	1	1	1	1	2	1	1	1	1	1	1	1	1	1	1	2	1	4	1	1	1
	455	3	3	4	4	1	1	1	1	2	4	3	4	2	1	1	2	2	2	4	4	4	3	1	1	1
	456	2	2	2	1	1	1	2	1	2	2	2	2	1	2	1	1	2	4	4	5	4	2	1	2	2
	457	2	2	2	2	1	3	1	1	2	2	2	2	1	1	1	1	1	4	4	4	4	4	1	1	1
	458	2	2	2	2	2	1	1	1	2	2	2	2	1	1	1	1	1	4	4	4	5	2	2	2	2
	459	1	2	2	1	1	1	1	1	2	2	3	2	1	1	1	1	1	5	4	4	1	1	1	1	1
	460	2	2	2	2	1	1	1	1	3	1	4	5	1	2	3	1	1	2	1	2	2	2	1	2	1
	461	2	1	1	2	2	2	1	2	2	2	2	2	1	2	1	1	2	5	4	5	4	1	1	1	1
	462	1	4	1	4	1	1	1	1	1	1	1	1	1	1	1	1	1	5	3	4	4	1	1	1	1
	463	2	1	2	1	1	2	1	1	1	1	1	1	1	2	1	2	1	2	1	2	1	2	1	2	1
	464	1	1	1	1	1	1	1	1	1	1	1	1	1	1	1	1	1	1	1	1	1	1	1	1	1
	465	4	4	3	2	1	2	1	2	4	1	3	5	1	1	3	1	1	1	2	2	2	4	1	3	2
	466	4	4	3	2	2	1	2	1	3	2	3	5	2	1	2	1	2	3	3	2	2	2	2	2	2
	467	2	2	2	2	1	1	1	1	3	1	3	5	1	1	1	1	1	1	1	1	1	1	1	1	1
	468	1	2	1	1	1	1	2	2	3	2	2	3	2	1	4	2	2	2	1	2	2	1	1	1	1
	469	1	2	2	2	1	1	1	1	2	3	1	4	1	3	3	1	1	2	1	2	2	2	1	2	1
	470	3	2	1	2	2	2	2	2	1	4	3	4	2	2	2	3	3	2	2	1	2	2	2	2	2
	471	4	2	4	2	4	2	2	2	4	2	4	4	4	4	4	2	2	4	4	2	2	4	1	2	2
	472	2	2	2	2	2	2	2	2	4	2	4	3	2	2	2	2	2	2	2	2	2	2	2	2	2
	473	2	1	1	2	1	1	1	1	1	2	4	3	2	2	2	1	1	2	1	1	1	2	2	2	2
	474	2	1	1	2	1	1	1	1	1	2	4	3	2	2	2	1	1	2	1	1	1	2	2	2	2
	475	4	3	4	4	4	2	4	4	4	4	4	4	2	2	2	4	4	4	4	4	3	2	2	2	2
	476	5	2	2	4	4	4	4	4	2	4	2	4	4	3	3	4	4	4	4	4	4	4	3	4	4
	477	4	2	2	2	2	2	2	2	4	2	2	4	2	2	2	2	2	2	3	3	3	2	2	2	2
	478	5	2	4	4	4	4	3	4	4	4	4	4	2	2	2	4	4	4	4	3	4	4	4	4	4
	479	5	3	4	2	5	4	4	4	4	5	5	5	4	3	3	4	4	4	4	3	4	4	2	4	4
	480	5	2	4	5	5	4	4	4	5	5	5	5	4	4	4	4	5	5	5	5	5	5	5	5	5
	481	3	2	4	3	4	1	1	1	4	4	3	4	1	1	1	1	1	4	4	4	4	4	2	4	3
	482	4	2	4	2	5	4	4	4	2	4	4	4	4	4	4	4	4	5	5	5	5	4	3	4	3
	483	5	2	4	4	4	4	4	4	4	2	2	2	4	3	3	4	4	2	2	4	4	4	2	4	2
	484	5	2	4	4	5	4	5	5	4	4	2	4	4	3	3	4	4	4	4	4	4	4	2	4	4
	485	4	2	4	4	2	2	2	2	4	4	2	2	2	2	2	2	2	4	3	2	2	2	2	2	2
	486	4	2	2	2	2	4	3	4	2	4	4	4	4	3	3	3	3	4	4	4	4	2	2	2	2
	487	4	2	4	4	5	4	4	4	2	4	4	4	4	4	4	4	4	4	4	4	4	4	2	4	3
	488	4	4	4	4	4	4	4	4	4	4	2	4	4	3	4	4	4	4	4	4	4	4	2	4	4
	489	4	4	2	2	2	2	2	2	2	4	4	4	2	2	2	2	2	2	2	2	2	2	2	2	2
	490	5	2	3	4	5	4	4	4	4	4	4	4	2	2	2	4	4	4	4	3	2	4	2	4	4
	491	4	2	4	2	4	4	2	2	4	4	2	2	2	2	2	2	2	4	2	3	3	2	2	2	2
	492	2	4	2	4	5	3	4	4	4	4	4	4	4	3	2	4	4	4	4	4	4	4	2	4	2
	493	5	2	2	4	5	3	4	3	4	4	4	4	4	3	3	4	4	4	4	4	4	4	2	4	3
	494	4	3	4	2	2	3	3	2	4	4	2	2	2	3	3	2	2	2	2	2	2	2	1	2	2
	495	2	2	4	4	5	4	4	4	4	4	4	4	4	2	4	4	4	4	5	4	4	4	2	4	4
	496	2	2	4	4	4	4	4	5	2	4	4	4	2	2	2	2	2	4	5	4	3	2	2	2	2
	497	4	2	4	2	4	4	4	2	2	2	2	4	4	3	4	4	4	4	3	3	2	2	3	2	2
	498	5	2	4	2	5	4	5	5	2	4	2	4	4	2	4	4	3	4	4	4	4	4	2	4	4
	499	5	2	4	4	5	4	4	4	2	4	2	4	4	4	2	2	4	4	4	4	4	2	2	2	2
	500	4	2	2	4	4	4	4	4	4	4	4	4	4	4	4	4	4	4	4	4	5	4	2	4	2
	501	4	2	4	4	4	4	3	4	4	4	4	4	4	2	4	4	2	3	4	4	4	2	2	2	2
	502	2	2	2	2	2	2	2	2	2	4	4	4	2	2	2	2	2	2	2	2	2	2	2	2	2
	503	4	2	4	2	4	4	4	5	4	4	4	4	4	2	4	4	4	4	4	4	4	4	2	2	2
	504	4	4	4	4	4	2	2	2	4	2	2	4	2	4	2	4	4	4	4	4	4	4	2	2	2
	505	4	2	4	4	2	2	2	2	2	4	4	4	2	2	2	2	2	4	4	2	2	2	2	2	2
	506	2	4	4	2	5	4	4	4	4	4	4	4	4	3	3	4	4	5	5	5	5	4	4	4	4
	507	4	4	4	4	4	4	2	2	2	4	4	4	4	2	2	2	4	4	4	4	4	4	4	4	2
	508	4	2	2	2	5	4	4	3	2	4	4	4	4	2	2	2	2	4	4	4	4	4	2	4	4
	509	5	4	4	2	4	4	4	4	4	4	2	5	4	4	4	4	4	4	4	4	4	4	4	5	2
	510	5	2	4	4	4	4	3	2	4	2	4	2	4	3	4	4	4	4	3	4	3	2	2	2	2
	511	2	2	2	2	4	4	4	4	4	4	4	4	4	4	4	4	4	4	4	4	4	4	4	4	2
	512	5	4	4	2	4	4	2	4	4	4	2	4	4	4	4	4	3	5	4	4	4	4	2	4	4
	513	2	2	2	2	2	2	2	2	2	2	2	2	2	2	2	2	2	2	2	2	2	2	2	2	2
	514	4	2	4	4	4	4	4	5	4	4	2	4	4	3	4	4	4	4	2	4	4	4	2	4	2
	515	4	2	4	4	2	2	2	2	2	2	2	4	2	2	2	2	2	4	2	4	5	2	2	2	2
	516	4	4	4	4	4	2	4	4	4	4	2	2	4	2	2	2	3	4	5	4	2	4	3	4	4
	517	4	4	2	2	3	4	3	2	4	2	2	2	4	2	4	4	3	4	4	4	4	4	2	4	3
	518	4	3	4	2	5	2	4	4	2	4	2	4	4	4	4	3	3	4	4	3	4	4	2	4	2
	519	4	2	4	3	3	3	5	4	5	4	4	4	4	3	4	4	4	3	4	4	5	4	4	2	3
	520	4	2	2	2	4	4	3	4	4	4	4	4	2	2	2	4	4	4	4	4	4	4	4	4	4
	521	4	2	4	2	4	4	4	4	4	4	4	4	4	4	4	4	5	4	4	4	4	4	2	2	2
	522	4	2	4	2	4	4	5	5	4	4	4	4	4	4	4	5	5	4	4	4	4	4	2	4	4
	523	5	2	4	4	5	4	4	4	4	4	4	4	4	4	4	5	5	4	4	4	4	4	2	4	2
	524	4	2	4	4	4	4	4	4	2	4	4	4	4	5	5	5	5	4	4	4	5	4	2	4	3
	525	4	2	4	3	4	4	4	4	2	4	4	4	4	5	5	4	5	4	3	4	4	2	4	4	4
	526	5	2	4	4	4	4	4	5	5	5	5	2	2	2	2	2	2	2	2	2	2	4	2	4	2
	527	4	2	4	4	5	4	5	5	4	4	4	4	2	2	2	2	2	4	4	4	4	2	2	2	2
	528	5	4	4	4	5	4	3	3	2	2	4	4	4	3	3	4	4	3	3	3	4	4	3	4	4
	529	5	5	5	5	5	5	5	5	5	5	5	5	5	5	5	5	5	5	5	5	5	5	5	5	5
	530	5	4	4	5	4	4	4	4	4	4	4	4	4	4	4	4	4	4	4	4	4	4	2	4	4
	531	5	2	4	2	4	4	4	4	5	5	5	5	4	4	4	4	4	4	4	4	4	4	4	4	4
	532	5	2	4	4	5	4	5	5	4	4	4	4	5	5	5	5	5	4	4	4	5	4	4	4	4
	533	4	2	4	3	5	4	4	4	4	3	4	3	4	4	4	5	4	4	4	4	5	4	4	4	4
	534	5	2	4	2	4	4	4	4	2	4	5	5	4	4	4	4	4	4	4	4	4	4	4	4	4
	535	2	2	2	2	2	2	2	2	4	2	4	4	2	2	2	2	2	2	2	2	2	2	2	2	2
	536	4	2	4	2	4	4	4	4	5	5	5	5	4	4	4	4	4	4	4	4	4	4	4	4	4
	537	5	2	4	2	5	4	4	4	4	4	4	4	4	4	4	4	4	4	4	4	4	4	2	4	4
	538	4	2	4	4	4	4	4	4	4	4	4	4	4	4	4	4	4	4	4	4	4	4	4	4	4
	539	4	2	4	2	4	3	4	4	4	4	4	4	4	4	4	4	4	3	4	4	4	4	2	4	4
	540	5	2	4	4	4	4	4	4	4	4	4	4	4	4	4	4	4	4	4	4	4	4	4	4	4
	541	4	2	4	4	5	4	4	4	4	4	4	4	5	5	5	5	5	4	3	3	4	4	2	4	4
	542	4	2	4	2	4	2	1	2	4	4	4	4	2	2	2	2	2	2	4	5	4	2	2	2	2
	543	5	2	5	2	5	4	4	4	4	4	4	4	4	4	4	5	5	4	4	4	4	4	2	4	4
	544	4	5	4	4	4	4	4	4	4	4	4	4	4	4	4	4	4	4	4	4	4	4	4	4	4
	545	4	2	4	2	5	4	4	4	4	4	4	4	4	4	4	4	4	4	4	4	4	4	2	4	4
	546	4	3	4	4	2	4	4	4	4	4	4	4	2	2	2	4	4	4	4	3	4	2	2	2	2
	547	5	5	5	5	5	5	5	5	5	5	5	5	5	5	5	5	5	5	5	5	5	5	5	5	5
	548	4	4	4	2	4	4	4	4	4	4	4	4	4	4	4	4	4	4	3	4	4	4	2	4	4
	549	4	2	4	4	3	4	4	4	2	4	4	4	4	4	4	4	5	4	3	2	2	4	4	4	3
	550	4	4	4	2	5	4	4	4	4	2	4	4	4	4	4	4	4	4	4	5	5	4	4	4	2
	551	2	2	4	2	4	4	4	4	4	4	4	4	4	4	4	4	4	4	4	4	4	4	4	4	4
	552	4	4	4	4	4	4	4	5	4	4	4	4	2	2	2	2	2	4	2	2	2	2	2	2	2
	553	4	2	4	2	5	4	4	4	4	4	4	4	4	3	4	4	5	4	4	4	4	4	2	4	3
	554	2	4	4	4	5	4	4	4	4	4	4	4	2	2	2	2	2	4	4	4	5	4	2	4	3
	555	4	2	4	2	5	4	4	4	4	2	2	2	2	2	2	4	4	4	4	4	4	4	2	2	4
	556	4	2	4	2	4	4	4	4	4	4	4	4	4	3	4	5	4	4	4	4	5	4	2	4	3
	557	4	2	4	4	4	2	4	4	2	2	4	2	4	4	4	3	4	4	4	4	4	4	2	4	2
	558	4	2	4	4	5	4	4	5	4	4	4	4	4	4	4	4	5	4	5	4	3	2	2	2	4
	559	4	2	2	2	5	4	4	4	4	4	4	2	4	4	5	4	4	4	4	5	5	4	2	4	2
	560	4	2	4	4	5	4	4	5	2	4	4	4	4	4	5	4	4	4	4	4	4	4	2	4	4
	561	5	3	3	4	5	4	4	4	4	4	4	4	3	3	3	3	3	4	4	4	4	4	2	4	3
	562	4	3	4	4	2	2	2	2	4	4	2	2	2	2	2	2	2	4	4	4	4	2	2	2	2
	563	5	2	4	4	5	4	4	3	4	5	4	5	4	3	3	4	4	5	5	5	5	4	2	4	3
	564	2	2	2	4	5	4	4	5	4	4	4	4	4	3	3	3	4	4	4	4	4	4	2	4	2
	565	5	2	4	4	5	4	4	3	4	5	4	5	4	3	3	4	4	5	5	5	5	4	2	4	2
	566	2	2	2	2	2	2	2	2	2	2	2	2	2	2	2	2	2	2	2	2	2	2	2	2	2
	567	2	2	2	2	5	3	4	4	4	4	4	4	4	3	3	2	2	4	4	4	4	4	3	4	2
	568	2	2	4	4	5	4	5	4	2	4	2	4	4	3	4	4	4	4	4	2	2	4	2	4	3
	569	5	2	4	4	4	4	4	3	4	4	2	4	4	4	5	4	4	4	4	5	5	4	2	4	2
	570	5	3	4	4	4	4	4	5	2	4	4	4	4	3	4	4	3	4	4	4	3	4	3	4	2
	571	2	2	2	2	4	4	4	5	4	4	4	4	4	4	4	4	4	4	4	4	5	4	2	4	4
	572	2	2	4	4	4	4	3	4	4	4	2	4	2	2	2	2	3	4	4	3	3	2	2	2	2
	573	4	2	2	2	4	4	2	2	2	4	4	4	2	2	2	2	2	4	4	4	3	4	2	4	2
	574	5	3	4	2	5	4	5	4	4	5	4	5	4	3	4	4	4	4	5	5	5	4	2	4	3
	MV descriptives
		Mean	Median	Observed min	Observed max	Standard deviation	Excess kurtosis	Skewness	Number of observations used	Cramér-von Mises test statistic	Cramér-von Mises p value
	AIM1	3.45391	4	1	5	1.32043	-1.08751	-0.427141	575	4.66911	7.37e-10
	AIM2	2.87652	2	1	5	1.29898	-1.21303	0.282802	575	5.66618	7.37e-10
	AIM3	3.13217	4	1	5	1.23567	-1.15601	-0.285996	575	6.10771	7.37e-10
	AIM4	2.96348	3	1	5	1.23164	-1.23323	-0.0255776	575	5.28289	7.37e-10
	BC-NFT1	3.25043	4	1	5	1.4732	-1.40618	-0.257742	575	4.73256	7.37e-10
	BC-NFT2	2.9513	4	1	5	1.31786	-1.37944	-0.408376	575	8.46182	7.37e-10
	BC-NFT3	3.04174	3	1	5	1.31678	-1.20593	-0.283247	575	4.81448	7.37e-10
	BC-NFT4	3.1113	4	1	5	1.39619	-1.319	-0.280015	575	5.36491	7.37e-10
	DAU1	2.96	3	1	5	1.25531	-1.29263	-0.172979	575	6.00415	7.37e-10
	DAU2	3.29217	4	1	5	1.28734	-1.06497	-0.419765	575	5.93955	7.37e-10
	DAU3	3.12696	3	1	5	1.16001	-1.04527	-0.32939	575	6.18879	7.37e-10
	DAU4	3.45913	4	1	5	1.20057	-0.792429	-0.577595	575	7.46023	7.37e-10
	HCE1	3.22783	4	1	5	1.32478	-1.12853	-0.433122	575	6.52963	7.37e-10
	HCE2	2.90087	3	1	5	1.23524	-1.1088	-0.0106611	575	3.46034	7.37e-10
	HCE3	2.97565	3	1	5	1.30927	-1.18563	-0.136735	575	3.46422	7.37e-10
	HCE4	2.96348	3	1	5	1.50837	-1.53342	-0.0719635	575	5.26705	7.37e-10
	HCE5	2.72522	3	1	5	1.35299	-1.38634	0.0771783	575	4.52408	7.37e-10
	IF1	3.25913	4	1	5	1.17982	-0.825318	-0.525795	575	6.87319	7.37e-10
	IF2	3.48	4	1	5	1.30652	-0.859999	-0.587149	575	5.59428	7.37e-10
	IF3	3.39478	4	1	5	1.17761	-0.510723	-0.707658	575	7.77438	7.37e-10
	IF4	3.48348	4	1	5	1.33943	-0.963999	-0.548015	575	5.21524	7.37e-10
	UIE1	3.18087	4	1	5	1.22665	-1.02507	-0.558198	575	9.33202	7.37e-10
	UIE2	2.34783	2	1	5	1.16203	-0.582188	0.661872	575	6.30473	7.37e-10
	UIE3	3.11304	4	1	5	1.32248	-1.27182	-0.308241	575	6.72793	7.37e-10
	UIE4	2.74957	3	1	5	1.26899	-1.39885	-0.00794232	575	5.60923	7.37e-10
	Indicator data (standardized)
	Matrix
	Case index	AIM1	AIM2	AIM3	AIM4	BC-NFT1	BC-NFT2	BC-NFT3	BC-NFT4	DAU1	DAU2	DAU3	DAU4	HCE1	HCE2	HCE3	HCE4	HCE5	IF1	IF2	IF3	IF4	UIE1	UIE2	UIE3	UIE4
	0	0.413568	0.864889	0.702313	0.841581	1.18759	0.795756	0.72773	-0.07972	1.6251	0.549836	0.752618	0.45051	1.33771	1.69937	0.78238	0.687179	0.203093	1.47553	1.1634	0.513939	0.385628	0.667777	0.561235	-0.0854782	0.985381
	1	-0.343762	1.63472	0.702313	0.029653	0.5088	0.795756	0.72773	0.636514	-1.56137	-0.226959	-0.109444	1.28345	0.582868	0.889809	1.54616	0.687179	0.203093	1.47553	0.398004	0.513939	0.385628	-0.14745	1.4218	0.670675	0.19735
	2	0.413568	-0.674774	-0.106965	-0.782275	0.5088	0.795756	1.48716	1.35275	0.828484	0.549836	0.752618	1.28345	0.582868	0.0802518	0.78238	0.687179	0.942197	0.62795	0.398004	0.513939	0.385628	-0.962676	-1.15989	-0.0854782	0.985381
	3	-0.343762	-0.674774	0.702313	1.65351	-0.169993	0.795756	0.72773	0.636514	0.828484	0.549836	0.752618	0.45051	0.582868	0.889809	0.78238	1.35015	0.942197	0.62795	0.398004	1.36312	0.385628	0.667777	0.561235	0.670675	-1.37871
	4	-0.343762	1.63472	1.51159	1.65351	1.18759	0.795756	-0.0316979	0.636514	1.6251	1.32663	1.61468	1.28345	1.33771	1.69937	1.54616	0.0242127	1.6813	1.47553	1.1634	0.513939	1.13221	1.483	2.28236	1.42683	1.77341
	5	0.413568	-1.44461	-1.72552	0.029653	1.18759	0.795756	-0.0316979	0.636514	0.828484	0.549836	-0.109444	1.28345	-0.171972	0.889809	0.78238	0.687179	0.942197	-0.219635	0.398004	0.513939	1.13221	0.667777	0.561235	-0.841632	0.985381
	6	0.413568	-0.674774	0.702313	-0.782275	0.5088	0.795756	0.72773	-0.795954	-0.764754	1.32663	0.752618	0.45051	0.582868	0.889809	-0.745188	0.687179	0.203093	0.62795	0.398004	0.513939	0.385628	0.667777	0.561235	0.670675	-0.59068
	7	1.1709	0.864889	0.702313	0.841581	0.5088	0.795756	0.72773	1.35275	0.828484	1.32663	0.752618	-1.21536	0.582868	0.0802518	1.54616	0.687179	0.942197	0.62795	1.1634	0.513939	0.385628	0.667777	1.4218	0.670675	1.77341
	8	0.413568	-0.674774	1.51159	-1.5942	-0.848787	0.795756	0.72773	-0.795954	-0.764754	-0.226959	-0.109444	-0.382426	0.582868	-0.729306	0.78238	0.687179	1.6813	-1.06722	0.398004	0.513939	-1.10754	-0.962676	1.4218	-0.841632	-0.59068
	9	1.1709	0.864889	0.702313	0.841581	0.5088	0.0369505	0.72773	0.636514	0.828484	-0.226959	0.752618	0.45051	-0.171972	0.889809	0.78238	0.687179	0.203093	-0.219635	0.398004	-0.335242	0.385628	0.667777	0.561235	0.670675	0.19735
	10	1.1709	-1.44461	0.702313	0.841581	0.5088	0.795756	1.48716	0.636514	0.828484	0.549836	-0.109444	0.45051	-0.171972	0.889809	0.78238	0.687179	1.6813	0.62795	-1.89817	0.513939	0.385628	0.667777	1.4218	0.670675	-0.59068
	11	0.413568	0.864889	0.702313	-0.782275	0.5088	0.795756	0.72773	0.636514	-0.764754	0.549836	0.752618	1.28345	-0.926813	0.889809	0.78238	-0.638753	0.942197	0.62795	-1.13278	0.513939	0.385628	0.667777	-0.299325	0.670675	0.985381
	12	1.1709	1.63472	0.702313	0.841581	1.18759	0.795756	1.48716	0.636514	-1.56137	1.32663	0.752618	0.45051	0.582868	-1.53886	-1.50897	0.687179	0.203093	0.62795	1.1634	0.513939	0.385628	0.667777	0.561235	1.42683	0.985381
	13	-1.10109	0.0950575	0.702313	0.841581	0.5088	0.795756	1.48716	0.636514	0.828484	0.549836	-0.109444	0.45051	0.582868	0.889809	0.78238	0.687179	0.942197	0.62795	0.398004	0.513939	-0.360958	0.667777	-1.15989	0.670675	-1.37871
	14	-1.10109	-0.674774	0.702313	0.029653	-0.169993	-0.721855	-0.791126	-0.795954	0.828484	0.549836	0.752618	0.45051	-0.926813	-0.729306	-0.745188	-0.638753	-0.536011	-0.219635	0.398004	-0.335242	-0.360958	-0.962676	-0.299325	-0.841632	-0.59068
	15	-0.343762	0.0950575	0.702313	0.841581	-1.52758	0.795756	-0.791126	0.636514	0.828484	0.549836	0.752618	0.45051	-0.171972	0.0802518	0.0185965	-1.30172	-1.27511	0.62795	0.398004	1.36312	0.385628	0.667777	-1.15989	-0.0854782	0.985381
	16	-0.343762	0.0950575	0.702313	0.841581	-1.52758	-1.48066	-0.791126	-0.795954	0.828484	0.549836	0.752618	1.28345	-0.171972	0.0802518	0.0185965	-1.30172	-1.27511	-1.9148	-1.13278	-1.18442	-1.10754	-1.7779	-1.15989	-0.0854782	-0.59068
	17	-0.343762	0.0950575	0.702313	0.841581	-0.848787	0.795756	0.72773	-0.07972	0.828484	0.549836	0.752618	0.45051	0.582868	0.889809	0.78238	0.687179	0.942197	0.62795	0.398004	0.513939	-1.10754	-0.962676	1.4218	-0.0854782	0.985381
	18	-0.343762	0.864889	-0.106965	0.841581	-0.848787	0.0369505	-0.0316979	-0.795954	0.0318648	-1.00376	-0.109444	-0.382426	0.582868	0.0802518	0.0185965	0.0242127	-0.536011	-1.06722	-0.367389	-1.18442	-0.360958	-0.962676	-0.299325	-0.0854782	-0.59068
	19	1.1709	0.0950575	0.702313	0.841581	0.5088	0.795756	-0.0316979	0.636514	0.828484	1.32663	0.752618	0.45051	0.582868	0.0802518	0.78238	0.687179	0.942197	0.62795	1.1634	0.513939	1.13221	0.667777	0.561235	0.670675	0.19735
	20	0.413568	0.864889	1.51159	0.029653	-0.169993	0.795756	0.72773	0.636514	0.828484	0.549836	-0.109444	-1.21536	0.582868	0.889809	-0.745188	0.687179	-0.536011	0.62795	-1.13278	0.513939	1.13221	-0.962676	-1.15989	-0.841632	0.19735
	21	-0.343762	0.864889	1.51159	0.029653	-0.169993	0.0369505	-0.0316979	-0.07972	0.0318648	-0.226959	-0.109444	-1.21536	-0.926813	-0.729306	-0.745188	-0.638753	-0.536011	0.62795	-1.13278	-1.18442	-1.10754	-0.962676	-1.15989	-0.841632	0.19735
	22	-0.343762	0.864889	0.702313	0.841581	-0.848787	0.795756	0.72773	1.35275	0.828484	0.549836	-0.971507	0.45051	0.582868	0.889809	0.78238	0.687179	0.942197	0.62795	0.398004	0.513939	1.13221	0.667777	-0.299325	0.670675	0.985381
	23	-0.343762	0.864889	1.51159	0.029653	-0.169993	0.795756	0.72773	0.636514	0.828484	0.549836	0.752618	-0.382426	0.582868	-0.729306	-0.745188	1.35015	-0.536011	0.62795	-0.367389	0.513939	1.13221	0.667777	-1.15989	-0.0854782	-0.59068
	24	0.413568	0.864889	-0.106965	0.029653	0.5088	0.795756	-0.791126	0.636514	0.828484	0.549836	1.61468	1.28345	0.582868	0.889809	0.78238	0.687179	0.942197	0.62795	-1.13278	0.513939	0.385628	-1.7779	1.4218	-0.841632	0.985381
	25	0.413568	0.864889	0.702313	-0.782275	-0.848787	-0.721855	-0.791126	-0.795954	0.828484	0.549836	-0.971507	0.45051	0.582868	0.889809	0.78238	0.687179	0.942197	1.47553	0.398004	0.513939	1.13221	0.667777	-0.299325	-0.841632	0.985381
	26	-1.10109	0.864889	0.702313	0.841581	-0.848787	0.795756	0.72773	0.636514	-0.764754	0.549836	0.752618	0.45051	0.582868	-0.729306	0.78238	0.687179	0.942197	0.62795	0.398004	0.513939	0.385628	0.667777	-1.15989	0.670675	-0.59068
	27	0.413568	0.0950575	1.51159	0.841581	-0.169993	0.795756	0.72773	0.636514	-0.764754	0.549836	0.752618	0.45051	0.582868	0.0802518	0.78238	0.687179	0.942197	0.62795	-0.367389	0.513939	0.385628	-0.14745	-0.299325	-0.0854782	0.19735
	28	-1.10109	0.864889	0.702313	0.841581	-0.848787	0.795756	0.72773	0.636514	-0.764754	0.549836	0.752618	0.45051	0.582868	-0.729306	1.54616	0.687179	0.942197	0.62795	0.398004	0.513939	1.13221	0.667777	-1.15989	-0.841632	0.985381
	29	-1.10109	0.0950575	-0.916244	0.029653	-0.848787	-0.721855	-0.791126	-0.795954	-0.764754	-1.00376	-0.109444	-1.21536	-0.171972	0.0802518	-0.745188	-1.30172	-1.27511	-0.219635	-0.367389	-1.18442	-0.360958	-0.14745	0.561235	-0.0854782	-0.59068
	30	1.1709	0.864889	0.702313	0.029653	0.5088	-0.721855	0.72773	0.636514	0.0318648	0.549836	1.61468	0.45051	-1.68165	0.889809	-1.50897	0.687179	0.203093	0.62795	-1.13278	0.513939	-0.360958	0.667777	1.4218	-0.841632	0.985381
	31	-1.10109	0.864889	-0.106965	0.029653	-0.169993	0.795756	0.72773	-0.07972	-0.764754	0.549836	-0.109444	0.45051	0.582868	0.889809	0.0185965	0.687179	0.203093	-1.06722	-1.13278	-1.18442	-1.10754	-0.962676	-0.299325	-0.0854782	-0.59068
	32	1.1709	1.63472	1.51159	0.841581	0.5088	0.795756	0.72773	-0.07972	0.828484	-0.226959	0.752618	-0.382426	0.582868	0.889809	0.0185965	1.35015	0.942197	0.62795	0.398004	0.513939	1.13221	0.667777	1.4218	0.670675	0.985381
	33	1.1709	1.63472	1.51159	0.841581	-0.169993	0.795756	0.72773	1.35275	0.828484	-0.226959	0.752618	-0.382426	0.582868	0.889809	1.54616	0.687179	0.203093	-0.219635	1.1634	0.513939	1.13221	0.667777	1.4218	0.670675	0.985381
	34	1.1709	1.63472	1.51159	0.841581	-0.169993	0.0369505	-0.0316979	-0.07972	0.828484	-0.226959	0.752618	-0.382426	-0.171972	0.0802518	0.0185965	0.0242127	0.203093	-0.219635	-0.367389	-0.335242	-0.360958	0.667777	1.4218	0.670675	0.985381
	35	1.1709	1.63472	0.702313	0.841581	-0.169993	0.795756	1.48716	0.636514	0.828484	0.549836	0.752618	0.45051	0.582868	0.889809	0.0185965	0.687179	0.942197	0.62795	0.398004	0.513939	1.13221	0.667777	-0.299325	0.670675	-0.59068
	36	0.413568	0.864889	0.702313	1.65351	1.18759	1.55456	0.72773	0.636514	0.828484	0.549836	0.752618	1.28345	1.33771	0.889809	0.78238	1.35015	0.942197	0.62795	1.1634	0.513939	0.385628	0.667777	0.561235	0.670675	0.985381
	37	-0.343762	1.63472	0.702313	0.841581	1.18759	1.55456	1.48716	0.636514	0.828484	0.549836	0.752618	0.45051	1.33771	0.889809	0.78238	1.35015	0.942197	0.62795	1.1634	1.36312	-0.360958	1.483	1.4218	-0.841632	0.985381
	38	1.1709	1.63472	0.702313	0.841581	0.5088	1.55456	0.72773	0.636514	0.828484	0.549836	0.752618	1.28345	0.582868	0.889809	0.0185965	0.687179	0.942197	0.62795	0.398004	0.513939	0.385628	0.667777	1.4218	1.42683	0.985381
	39	1.1709	1.63472	0.702313	0.841581	0.5088	0.795756	1.48716	0.636514	0.828484	0.549836	-0.109444	0.45051	0.582868	0.889809	0.0185965	0.687179	0.942197	0.62795	0.398004	0.513939	0.385628	-0.962676	-0.299325	0.670675	0.985381
	40	1.1709	-0.674774	0.702313	0.029653	0.5088	0.795756	1.48716	0.636514	0.828484	0.549836	0.752618	1.28345	1.33771	1.69937	0.78238	0.687179	0.942197	0.62795	0.398004	1.36312	0.385628	0.667777	-0.299325	0.670675	0.19735
	41	0.413568	0.864889	0.702313	0.841581	-0.848787	0.795756	0.72773	0.636514	0.828484	1.32663	0.752618	-1.21536	-0.926813	0.889809	0.0185965	-0.638753	-0.536011	-1.06722	-1.13278	0.513939	0.385628	0.667777	1.4218	-0.841632	-0.59068
	42	0.413568	0.864889	0.702313	0.841581	-0.848787	0.0369505	0.72773	0.636514	0.828484	1.32663	0.752618	-1.21536	0.582868	-0.729306	0.0185965	0.687179	-0.536011	0.62795	0.398004	0.513939	1.13221	0.667777	1.4218	0.670675	-0.59068
	43	0.413568	0.864889	0.702313	0.841581	-0.848787	0.795756	0.72773	0.636514	0.828484	1.32663	0.752618	-1.21536	0.582868	-0.729306	0.0185965	0.687179	0.942197	0.62795	0.398004	0.513939	0.385628	0.667777	1.4218	0.670675	-0.59068
	44	-0.343762	0.864889	0.702313	0.841581	-0.848787	0.0369505	0.72773	0.636514	0.828484	1.32663	0.752618	-1.21536	0.582868	-0.729306	0.0185965	-0.638753	-0.536011	0.62795	0.398004	1.36312	0.385628	0.667777	1.4218	0.670675	-0.59068
	45	1.1709	1.63472	0.702313	1.65351	1.18759	0.795756	0.72773	1.35275	-1.56137	0.549836	0.752618	0.45051	-0.171972	-0.729306	0.78238	0.687179	0.203093	0.62795	-1.13278	0.513939	1.13221	0.667777	-0.299325	1.42683	0.985381
	46	1.1709	1.63472	0.702313	0.841581	1.18759	0.795756	1.48716	0.636514	-1.56137	1.32663	0.752618	0.45051	0.582868	-1.53886	-1.50897	0.687179	0.203093	0.62795	1.1634	0.513939	0.385628	0.667777	-0.299325	1.42683	0.985381
	47	0.413568	0.864889	0.702313	1.65351	0.5088	1.55456	0.72773	1.35275	0.828484	1.32663	0.752618	1.28345	1.33771	0.889809	0.0185965	0.687179	0.942197	0.62795	0.398004	1.36312	1.13221	0.667777	1.4218	0.670675	1.77341
	48	1.1709	1.63472	1.51159	1.65351	0.5088	0.0369505	1.48716	1.35275	1.6251	0.549836	0.752618	1.28345	1.33771	0.889809	0.78238	0.687179	1.6813	0.62795	1.1634	0.513939	1.13221	0.667777	2.28236	0.670675	0.19735
	49	1.1709	1.63472	1.51159	0.841581	0.5088	1.55456	1.48716	0.636514	0.828484	1.32663	1.61468	1.28345	0.582868	0.889809	0.78238	1.35015	0.942197	0.62795	1.1634	0.513939	1.13221	0.667777	1.4218	0.670675	0.19735
	50	0.413568	0.864889	1.51159	1.65351	1.18759	0.0369505	1.48716	-0.07972	0.828484	0.549836	0.752618	1.28345	1.33771	0.889809	0.78238	1.35015	1.6813	1.47553	1.1634	1.36312	1.13221	1.483	1.4218	0.670675	0.19735
	51	1.1709	1.63472	0.702313	0.841581	0.5088	0.795756	-0.0316979	1.35275	0.828484	1.32663	1.61468	1.28345	1.33771	1.69937	0.78238	0.687179	1.6813	0.62795	0.398004	0.513939	1.13221	0.667777	1.4218	1.42683	0.985381
	52	1.1709	1.63472	0.702313	0.841581	0.5088	1.55456	1.48716	0.636514	0.828484	0.549836	0.752618	1.28345	1.33771	0.889809	0.0185965	0.687179	0.942197	1.47553	0.398004	0.513939	1.13221	0.667777	0.561235	-0.0854782	0.985381
	53	1.1709	1.63472	0.702313	1.65351	0.5088	0.795756	1.48716	1.35275	0.828484	1.32663	0.752618	1.28345	1.33771	1.69937	0.78238	1.35015	0.942197	0.62795	0.398004	0.513939	0.385628	0.667777	0.561235	0.670675	0.985381
	54	1.1709	0.864889	1.51159	0.841581	0.5088	1.55456	1.48716	1.35275	1.6251	1.32663	0.752618	0.45051	1.33771	0.889809	0.78238	1.35015	1.6813	0.62795	1.1634	0.513939	1.13221	0.667777	1.4218	0.670675	0.19735
	55	1.1709	1.63472	1.51159	1.65351	0.5088	1.55456	1.48716	0.636514	1.6251	1.32663	0.752618	1.28345	1.33771	1.69937	0.78238	1.35015	0.942197	0.62795	0.398004	0.513939	1.13221	0.667777	0.561235	0.670675	0.985381
	56	0.413568	1.63472	1.51159	1.65351	0.5088	1.55456	0.72773	0.636514	1.6251	1.32663	0.752618	0.45051	1.33771	0.889809	0.78238	1.35015	0.942197	0.62795	1.1634	0.513939	1.13221	0.667777	1.4218	1.42683	0.985381
	57	0.413568	1.63472	1.51159	0.841581	0.5088	0.795756	0.72773	0.636514	0.828484	1.32663	1.61468	1.28345	1.33771	1.69937	1.54616	1.35015	0.942197	0.62795	0.398004	0.513939	0.385628	0.667777	1.4218	0.670675	0.985381
	58	1.1709	1.63472	1.51159	1.65351	-0.169993	0.0369505	-0.0316979	-0.07972	0.828484	-0.226959	0.752618	-0.382426	-0.171972	0.0802518	0.0185965	0.0242127	0.203093	-0.219635	-0.367389	-0.335242	-0.360958	0.667777	1.4218	0.670675	0.985381
	59	1.1709	1.63472	1.51159	0.841581	-0.169993	0.0369505	-0.0316979	-0.07972	0.828484	-0.226959	0.752618	-0.382426	-0.171972	0.0802518	0.0185965	0.0242127	0.203093	-0.219635	-0.367389	-0.335242	-0.360958	0.667777	1.4218	0.670675	0.985381
	60	-0.343762	0.0950575	-0.106965	0.029653	-0.169993	-0.721855	-0.0316979	-0.795954	-1.56137	-1.00376	-0.971507	-1.21536	-0.171972	0.0802518	0.0185965	0.0242127	0.203093	-1.06722	-0.367389	-0.335242	-1.85413	-1.7779	0.561235	-0.0854782	0.19735
	61	-0.343762	-0.674774	-0.106965	-1.5942	0.5088	0.0369505	-0.791126	-0.795954	-0.764754	-0.226959	-0.971507	-0.382426	-0.926813	0.0802518	0.78238	0.0242127	0.203093	-1.06722	-0.367389	-2.0336	-1.10754	-0.14745	1.4218	0.670675	0.19735
	62	-1.10109	0.864889	0.702313	0.841581	-0.848787	-0.721855	-0.0316979	0.636514	0.828484	1.32663	0.752618	-1.21536	0.582868	0.0802518	0.78238	-0.638753	-0.536011	-1.06722	-1.13278	-1.18442	-1.10754	0.667777	1.4218	-0.841632	-0.59068
	63	-1.10109	0.864889	-1.72552	0.029653	0.5088	0.795756	-0.0316979	-0.07972	0.828484	0.549836	-0.109444	0.45051	-0.926813	0.0802518	0.0185965	0.687179	0.942197	0.62795	0.398004	-0.335242	0.385628	-0.962676	1.4218	-0.0854782	0.19735
	64	0.413568	0.864889	-0.106965	-0.782275	0.5088	0.0369505	-0.0316979	0.636514	0.828484	0.549836	-0.109444	0.45051	-0.926813	0.0802518	0.0185965	0.687179	0.203093	0.62795	0.398004	0.513939	0.385628	-0.14745	-0.299325	0.670675	0.19735
	65	-0.343762	1.63472	-0.916244	1.65351	0.5088	0.0369505	0.72773	0.636514	0.828484	0.549836	0.752618	0.45051	0.582868	0.889809	0.0185965	0.0242127	0.942197	0.62795	0.398004	-0.335242	0.385628	0.667777	1.4218	0.670675	0.985381
	66	-1.10109	0.864889	-0.916244	-0.782275	-1.52758	-1.48066	-1.55055	-1.51219	-1.56137	-1.00376	-0.971507	-1.21536	-1.68165	-1.53886	-1.50897	-1.30172	-1.27511	-1.9148	-1.89817	-2.0336	-1.85413	-1.7779	-1.15989	-1.59779	-1.37871
	67	-0.343762	0.864889	0.702313	0.841581	-0.848787	-0.721855	-0.0316979	0.636514	0.828484	1.32663	0.752618	-0.382426	0.582868	0.889809	-0.745188	0.0242127	0.203093	0.62795	-1.13278	-1.18442	-1.10754	-0.962676	1.4218	0.670675	0.985381
	68	1.1709	-0.674774	-0.106965	0.841581	0.5088	0.795756	0.72773	-1.51219	0.0318648	-1.00376	0.752618	1.28345	-0.171972	0.889809	0.78238	0.687179	-0.536011	0.62795	1.1634	0.513939	0.385628	1.483	2.28236	0.670675	-0.59068
	69	-1.10109	-0.674774	-0.916244	-0.782275	-1.52758	-1.48066	-1.55055	-1.51219	-1.56137	-1.78055	-1.83357	-2.0483	-0.171972	-1.53886	-1.50897	-0.638753	-0.536011	-1.9148	-1.13278	-2.0336	-1.10754	-0.962676	-1.15989	-1.59779	-1.37871
	70	0.413568	-0.674774	0.702313	-0.782275	1.18759	0.795756	0.72773	1.35275	-0.764754	0.549836	-0.109444	1.28345	1.33771	0.889809	0.78238	1.35015	0.942197	0.62795	1.1634	0.513939	0.385628	-0.962676	-1.15989	-1.59779	-1.37871
	71	-1.10109	0.0950575	0.702313	-0.782275	1.18759	0.795756	0.72773	1.35275	-0.764754	0.549836	-0.971507	-0.382426	1.33771	0.889809	0.78238	1.35015	-0.536011	0.62795	1.1634	0.513939	1.13221	0.667777	-1.15989	0.670675	0.985381
	72	1.1709	-1.44461	0.702313	0.841581	1.18759	0.795756	1.48716	0.636514	-0.764754	-0.226959	-0.971507	-1.21536	1.33771	0.0802518	0.0185965	1.35015	-1.27511	0.62795	1.1634	0.513939	1.13221	0.667777	-1.15989	1.42683	0.19735
	73	-1.10109	0.864889	0.702313	-0.782275	0.5088	0.795756	0.72773	1.35275	0.0318648	1.32663	1.61468	1.28345	0.582868	0.0802518	0.0185965	0.687179	-0.536011	0.62795	0.398004	0.513939	1.13221	0.667777	-1.15989	1.42683	0.985381
	74	-1.10109	1.63472	0.702313	-0.782275	-1.52758	-1.48066	-1.55055	-1.51219	-0.764754	-1.00376	0.752618	0.45051	-1.68165	-1.53886	-1.50897	0.0242127	-0.536011	-1.06722	-1.13278	-1.18442	-1.10754	-1.7779	-1.15989	-1.59779	-1.37871
	75	-0.343762	0.864889	-1.72552	-1.5942	0.5088	1.55456	0.72773	1.35275	-1.56137	-0.226959	-0.971507	1.28345	1.33771	0.889809	0.0185965	-0.638753	0.942197	0.62795	1.1634	0.513939	0.385628	0.667777	2.28236	0.670675	-1.37871
	76	0.413568	1.63472	-0.916244	-0.782275	-0.848787	-1.48066	-1.55055	-1.51219	0.0318648	-0.226959	-0.971507	0.45051	-1.68165	-1.53886	-1.50897	-1.30172	-1.27511	-1.06722	-1.89817	-1.18442	-1.10754	-0.962676	-1.15989	-0.841632	-1.37871
	77	-1.85842	-1.44461	-1.72552	0.841581	0.5088	-1.48066	-1.55055	-1.51219	0.828484	-1.00376	0.752618	0.45051	-1.68165	-1.53886	-1.50897	-1.30172	-1.27511	0.62795	-1.13278	-1.18442	0.385628	0.667777	1.4218	0.670675	-0.59068
	78	0.413568	0.864889	0.702313	-0.782275	0.5088	0.795756	0.72773	-0.07972	0.828484	0.549836	-0.971507	-1.21536	-0.171972	0.0802518	0.0185965	0.0242127	0.203093	1.47553	1.1634	1.36312	0.385628	0.667777	0.561235	-1.59779	-1.37871
	79	0.413568	0.864889	0.702313	0.841581	-0.848787	0.795756	-0.0316979	1.35275	-0.764754	-1.00376	-0.971507	-1.21536	1.33771	0.889809	1.54616	0.687179	1.6813	0.62795	1.1634	0.513939	1.13221	-0.962676	1.4218	0.670675	0.985381
	80	0.413568	-0.674774	-0.916244	-0.782275	1.18759	0.795756	-0.0316979	-0.795954	-1.56137	1.32663	-0.971507	1.28345	-0.171972	-0.729306	-1.50897	-1.30172	-1.27511	-0.219635	1.1634	1.36312	1.13221	-0.14745	-0.299325	-0.0854782	-0.59068
	81	0.413568	-0.674774	-0.916244	-0.782275	-1.52758	0.795756	-0.0316979	-0.795954	0.828484	0.549836	-0.971507	1.28345	-0.171972	-0.729306	-1.50897	-1.30172	-1.27511	-0.219635	1.1634	1.36312	1.13221	-0.14745	-0.299325	-0.0854782	-0.59068
	82	-0.343762	0.864889	-0.916244	-0.782275	-0.848787	-0.721855	-0.791126	-1.51219	0.0318648	-0.226959	-0.109444	-0.382426	1.33771	0.0802518	0.0185965	-0.638753	-1.27511	-0.219635	-1.13278	-2.0336	-1.10754	-0.962676	0.561235	-0.841632	-1.37871
	83	-1.10109	-0.674774	-0.916244	-0.782275	-0.848787	0.0369505	-0.0316979	-0.07972	-0.764754	-1.00376	0.752618	0.45051	0.582868	0.0802518	0.0185965	-0.638753	-0.536011	-1.06722	-1.13278	-1.18442	-1.10754	-0.962676	-1.15989	-0.841632	-0.59068
	84	-0.343762	-0.674774	-0.106965	-0.782275	-1.52758	-1.48066	-1.55055	-1.51219	0.828484	-0.226959	-1.83357	-1.21536	-1.68165	-1.53886	-1.50897	-1.30172	-1.27511	-1.06722	-0.367389	-1.18442	-0.360958	1.483	-1.15989	-1.59779	-1.37871
	85	0.413568	-0.674774	-1.72552	-0.782275	1.18759	0.795756	0.72773	1.35275	-0.764754	0.549836	0.752618	0.45051	1.33771	-0.729306	0.78238	1.35015	-1.27511	0.62795	-0.367389	0.513939	-0.360958	0.667777	-1.15989	0.670675	-0.59068
	86	-1.10109	-0.674774	0.702313	-0.782275	-0.848787	0.795756	1.48716	-0.795954	-0.764754	0.549836	-0.971507	-1.21536	1.33771	-0.729306	-0.745188	1.35015	-0.536011	-1.06722	1.1634	0.513939	1.13221	-0.962676	-0.299325	-0.841632	-0.59068
	87	0.413568	-0.674774	-0.916244	0.029653	-0.848787	-0.721855	-0.791126	-0.795954	-0.764754	1.32663	-0.109444	-1.21536	0.582868	-0.729306	-0.745188	-0.638753	-0.536011	0.62795	1.1634	0.513939	1.13221	0.667777	1.4218	0.670675	1.77341
	88	0.413568	-0.674774	-1.72552	-0.782275	0.5088	0.795756	0.72773	-0.795954	-0.764754	0.549836	0.752618	0.45051	0.582868	-0.729306	1.54616	1.35015	-0.536011	0.62795	-1.13278	0.513939	1.13221	0.667777	-0.299325	0.670675	1.77341
	89	0.413568	0.864889	-0.106965	0.029653	-0.169993	0.0369505	-0.0316979	-0.07972	0.0318648	-0.226959	-0.109444	-0.382426	-0.171972	0.0802518	0.0185965	0.0242127	0.203093	0.62795	0.398004	-0.335242	-0.360958	-0.14745	0.561235	-0.0854782	0.19735
	90	-1.10109	-0.674774	-0.916244	-0.782275	-0.848787	-0.721855	1.48716	1.35275	-1.56137	1.32663	-1.83357	-0.382426	-0.926813	-1.53886	-1.50897	-1.30172	-1.27511	-1.06722	-1.13278	0.513939	-0.360958	-0.962676	-0.299325	-0.841632	-0.59068
	91	-1.85842	1.63472	-0.916244	-1.5942	-1.52758	-1.48066	-1.55055	-1.51219	1.6251	1.32663	-0.971507	-2.0483	-1.68165	-1.53886	-1.50897	-1.30172	-1.27511	-1.9148	-1.89817	-2.0336	-1.85413	-1.7779	-1.15989	-1.59779	-1.37871
	92	1.1709	-0.674774	0.702313	0.029653	0.5088	0.795756	0.72773	0.636514	-0.764754	1.32663	1.61468	0.45051	0.582868	0.0802518	0.0185965	-0.638753	-0.536011	0.62795	1.1634	0.513939	1.13221	1.483	2.28236	0.670675	-1.37871
	93	-1.85842	0.0950575	-0.916244	-1.5942	-1.52758	-1.48066	-1.55055	-1.51219	-1.56137	-1.00376	-0.971507	-0.382426	-1.68165	-1.53886	-1.50897	-1.30172	-1.27511	-1.06722	-1.13278	-1.18442	-1.10754	-1.7779	-1.15989	-1.59779	-1.37871
	94	-1.10109	0.864889	-0.106965	0.029653	1.18759	0.795756	-0.0316979	0.636514	0.828484	-1.00376	-0.971507	0.45051	1.33771	0.889809	0.78238	1.35015	0.942197	-1.06722	0.398004	0.513939	0.385628	0.667777	2.28236	0.670675	-0.59068
	95	0.413568	0.0950575	-0.106965	0.841581	1.18759	0.795756	1.48716	0.636514	0.828484	-1.00376	-0.971507	0.45051	0.582868	1.69937	0.78238	0.687179	0.942197	-1.06722	0.398004	0.513939	0.385628	0.667777	2.28236	0.670675	0.985381
	96	0.413568	0.864889	-0.916244	0.841581	0.5088	1.55456	1.48716	0.636514	0.828484	-1.00376	0.752618	0.45051	0.582868	0.889809	1.54616	1.35015	1.6813	1.47553	1.1634	1.36312	0.385628	0.667777	1.4218	0.670675	-0.59068
	97	1.1709	-0.674774	0.702313	0.841581	1.18759	0.795756	0.72773	0.636514	-0.764754	0.549836	0.752618	-1.21536	0.582868	1.69937	1.54616	1.35015	1.6813	0.62795	1.1634	0.513939	1.13221	0.667777	-0.299325	0.670675	0.985381
	98	0.413568	0.0950575	1.51159	0.029653	0.5088	-1.48066	0.72773	0.636514	0.828484	1.32663	-1.83357	-0.382426	1.33771	1.69937	0.78238	-0.638753	0.942197	1.47553	0.398004	1.36312	0.385628	0.667777	1.4218	0.670675	1.77341
	99	1.1709	-1.44461	0.702313	-1.5942	0.5088	0.795756	1.48716	0.636514	-0.764754	1.32663	-0.971507	0.45051	0.582868	0.889809	0.78238	1.35015	0.942197	1.47553	0.398004	0.513939	0.385628	0.667777	-0.299325	0.670675	0.985381
	100	-0.343762	1.63472	0.702313	-0.782275	1.18759	0.0369505	-1.55055	-0.07972	0.828484	1.32663	-1.83357	0.45051	1.33771	-1.53886	0.78238	1.35015	-1.27511	0.62795	0.398004	0.513939	-1.10754	0.667777	-1.15989	0.670675	1.77341
	101	-0.343762	1.63472	0.702313	-0.782275	0.5088	0.795756	0.72773	0.636514	0.828484	1.32663	-1.83357	0.45051	1.33771	-1.53886	-0.745188	1.35015	0.942197	0.62795	1.1634	0.513939	-1.10754	0.667777	1.4218	-0.841632	-0.59068
	102	1.1709	1.63472	-1.72552	0.841581	0.5088	0.795756	1.48716	1.35275	0.828484	1.32663	-1.83357	0.45051	-1.68165	0.889809	0.78238	1.35015	0.942197	0.62795	1.1634	1.36312	0.385628	-1.7779	1.4218	1.42683	-1.37871
	103	1.1709	-1.44461	-1.72552	0.841581	0.5088	0.795756	0.72773	1.35275	-0.764754	-1.00376	1.61468	-0.382426	0.582868	0.889809	0.78238	0.687179	1.6813	1.47553	1.1634	0.513939	0.385628	0.667777	2.28236	0.670675	0.985381
	104	-1.85842	-1.44461	-1.72552	-1.5942	0.5088	0.795756	0.72773	1.35275	-0.764754	1.32663	-0.971507	0.45051	0.582868	0.889809	0.78238	1.35015	0.942197	0.62795	0.398004	0.513939	1.13221	0.667777	2.28236	0.670675	0.985381
	105	0.413568	0.864889	-0.916244	0.841581	0.5088	0.795756	-0.0316979	0.636514	-0.764754	-1.00376	0.752618	-0.382426	1.33771	-0.729306	0.78238	1.35015	0.942197	1.47553	1.1634	1.36312	1.13221	0.667777	-0.299325	0.670675	0.985381
	106	-1.10109	1.63472	-0.916244	-0.782275	-1.52758	-1.48066	-1.55055	-1.51219	-1.56137	-1.00376	1.61468	-0.382426	0.582868	0.889809	0.0185965	-0.638753	-1.27511	-1.06722	-1.89817	-2.0336	-1.85413	-1.7779	-1.15989	-1.59779	-1.37871
	107	1.1709	-0.674774	0.702313	0.841581	-0.848787	0.795756	0.72773	0.636514	-0.764754	-1.00376	-0.971507	0.45051	1.33771	0.889809	0.78238	1.35015	0.942197	0.62795	1.1634	0.513939	1.13221	0.667777	1.4218	1.42683	-0.59068
	108	-0.343762	0.0950575	0.702313	-0.782275	1.18759	0.795756	0.72773	0.636514	-0.764754	-1.00376	-0.971507	0.45051	1.33771	0.889809	0.78238	1.35015	0.942197	0.62795	0.398004	-1.18442	-1.10754	0.667777	-0.299325	0.670675	0.985381
	109	0.413568	0.864889	1.51159	0.841581	1.18759	0.795756	0.72773	0.636514	0.0318648	-0.226959	-1.83357	-1.21536	1.33771	0.889809	0.78238	1.35015	0.942197	1.47553	1.1634	1.36312	0.385628	0.667777	0.561235	1.42683	0.985381
	110	1.1709	1.63472	1.51159	0.841581	-0.169993	0.0369505	0.72773	1.35275	0.0318648	0.549836	1.61468	0.45051	1.33771	0.889809	0.0185965	0.0242127	-1.27511	-1.06722	-0.367389	-0.335242	-1.10754	-1.7779	-0.299325	-0.0854782	0.985381
	111	-0.343762	1.63472	-0.106965	1.65351	1.18759	0.795756	0.72773	1.35275	-0.764754	1.32663	1.61468	1.28345	-1.68165	-1.53886	-1.50897	-1.30172	-1.27511	0.62795	1.1634	0.513939	1.13221	0.667777	1.4218	1.42683	-0.59068
	112	-0.343762	1.63472	-0.106965	-0.782275	-0.848787	-1.48066	-1.55055	-0.07972	-0.764754	1.32663	1.61468	1.28345	-1.68165	-1.53886	-1.50897	-1.30172	-1.27511	1.47553	0.398004	1.36312	0.385628	0.667777	-0.299325	0.670675	-0.59068
	113	-0.343762	1.63472	-0.106965	0.841581	-0.848787	0.795756	0.72773	0.636514	0.828484	0.549836	-0.109444	0.45051	1.33771	0.889809	0.0185965	1.35015	0.203093	-1.06722	0.398004	0.513939	0.385628	0.667777	0.561235	-0.0854782	0.985381
	114	-1.10109	0.864889	-0.916244	0.029653	-1.52758	-1.48066	-1.55055	-1.51219	-0.764754	-1.00376	-0.971507	-0.382426	-0.926813	-1.53886	-1.50897	-1.30172	-1.27511	-1.9148	-1.89817	-1.18442	-1.10754	-0.962676	-0.299325	-0.841632	-0.59068
	115	-1.85842	1.63472	-0.106965	-1.5942	1.18759	0.0369505	0.72773	1.35275	0.0318648	-0.226959	-0.109444	0.45051	-0.926813	-0.729306	-0.745188	0.687179	0.942197	0.62795	1.1634	0.513939	1.13221	0.667777	1.4218	0.670675	1.77341
	116	-1.10109	0.864889	0.702313	-0.782275	-1.52758	-1.48066	-1.55055	-1.51219	0.0318648	0.549836	0.752618	0.45051	0.582868	0.889809	0.78238	0.0242127	0.203093	-0.219635	1.1634	0.513939	1.13221	0.667777	-1.15989	1.42683	-0.59068
	117	0.413568	0.864889	0.702313	-0.782275	0.5088	0.795756	0.72773	0.636514	-0.764754	-1.00376	-0.971507	-1.21536	0.582868	1.69937	1.54616	1.35015	0.942197	0.62795	1.1634	1.36312	1.13221	0.667777	2.28236	0.670675	-0.59068
	118	0.413568	1.63472	0.702313	-0.782275	-0.169993	0.795756	0.72773	0.636514	1.6251	0.549836	-1.83357	1.28345	0.582868	0.0802518	0.0185965	-1.30172	-1.27511	0.62795	0.398004	0.513939	0.385628	0.667777	1.4218	0.670675	0.985381
	119	0.413568	-1.44461	0.702313	1.65351	1.18759	0.795756	0.72773	0.636514	-0.764754	1.32663	-0.971507	0.45051	0.582868	0.889809	0.78238	0.687179	0.942197	0.62795	1.1634	0.513939	1.13221	0.667777	1.4218	1.42683	0.985381
	120	0.413568	1.63472	0.702313	0.841581	0.5088	0.795756	1.48716	0.636514	-1.56137	0.549836	1.61468	-2.0483	1.33771	0.889809	0.78238	0.687179	0.942197	0.62795	1.1634	0.513939	1.13221	0.667777	1.4218	1.42683	0.985381
	121	-1.85842	-1.44461	-1.72552	-0.782275	0.5088	0.795756	0.72773	0.636514	0.828484	-0.226959	1.61468	0.45051	0.582868	0.889809	0.78238	-1.30172	-1.27511	0.62795	0.398004	0.513939	0.385628	0.667777	1.4218	0.670675	0.985381
	122	1.1709	0.864889	-0.106965	0.029653	0.5088	0.795756	0.72773	0.636514	0.828484	0.549836	0.752618	0.45051	1.33771	0.0802518	0.0185965	-1.30172	-1.27511	0.62795	-0.367389	0.513939	0.385628	-0.14745	1.4218	0.670675	0.985381
	123	-0.343762	0.0950575	-0.106965	-0.782275	0.5088	-0.721855	0.72773	1.35275	0.0318648	-0.226959	-0.109444	-0.382426	1.33771	0.0802518	0.0185965	-1.30172	-1.27511	0.62795	-0.367389	-0.335242	0.385628	-0.14745	0.561235	0.670675	0.985381
	124	0.413568	1.63472	-0.106965	-0.782275	-0.848787	0.795756	0.72773	1.35275	0.0318648	-0.226959	1.61468	-0.382426	1.33771	0.0802518	0.0185965	-1.30172	-1.27511	0.62795	-1.13278	-1.18442	-1.10754	-0.14745	1.4218	-0.0854782	0.985381
	125	0.413568	0.864889	0.702313	0.841581	-0.848787	-1.48066	0.72773	0.636514	0.828484	-1.00376	-0.109444	0.45051	0.582868	-0.729306	-0.745188	-0.638753	-0.536011	-1.06722	0.398004	0.513939	0.385628	-0.962676	-0.299325	-0.841632	-0.59068
	126	-1.10109	1.63472	-0.106965	0.029653	0.5088	-0.721855	-0.791126	-0.795954	-0.764754	0.549836	0.752618	-1.21536	-0.926813	-0.729306	-0.745188	-0.638753	-0.536011	-0.219635	-0.367389	0.513939	-0.360958	-0.14745	0.561235	-0.0854782	0.985381
	127	-1.10109	1.63472	-0.106965	-0.782275	-0.848787	-0.721855	-0.791126	-0.795954	-0.764754	-1.00376	-0.971507	-1.21536	-0.926813	-0.729306	-0.745188	-0.638753	-0.536011	-0.219635	-0.367389	-0.335242	-0.360958	-0.14745	-0.299325	-0.0854782	0.985381
	128	-0.343762	0.0950575	0.702313	0.029653	1.18759	0.795756	1.48716	0.636514	0.0318648	-0.226959	0.752618	-1.21536	0.582868	0.0802518	0.0185965	1.35015	0.942197	0.62795	1.1634	1.36312	0.385628	0.667777	2.28236	1.42683	0.985381
	129	-0.343762	0.864889	-0.106965	0.029653	1.18759	0.795756	0.72773	0.636514	0.0318648	-0.226959	0.752618	-2.0483	0.582868	0.0802518	0.0185965	1.35015	-0.536011	0.62795	1.1634	0.513939	1.13221	-0.14745	1.4218	1.42683	0.985381
	130	1.1709	0.0950575	-1.72552	0.841581	0.5088	0.795756	0.72773	0.636514	0.828484	0.549836	-1.83357	0.45051	1.33771	-0.729306	-1.50897	-1.30172	-1.27511	0.62795	1.1634	0.513939	1.13221	0.667777	-1.15989	0.670675	0.985381
	131	0.413568	-1.44461	-1.72552	0.841581	0.5088	0.795756	0.72773	0.636514	0.0318648	1.32663	-1.83357	0.45051	1.33771	-0.729306	-1.50897	-1.30172	-1.27511	0.62795	1.1634	0.513939	1.13221	0.667777	-1.15989	0.670675	0.985381
	132	-1.10109	-0.674774	-0.916244	0.029653	-0.169993	-1.48066	-1.55055	0.636514	0.0318648	-1.78055	-1.83357	-0.382426	-0.926813	0.889809	0.0185965	0.687179	-0.536011	-1.9148	0.398004	-0.335242	-1.10754	-0.962676	-1.15989	-1.59779	-0.59068
	133	-0.343762	-0.674774	-0.916244	0.841581	-0.848787	-0.721855	-0.791126	0.636514	-0.764754	-0.226959	-0.109444	-0.382426	0.582868	0.0802518	0.0185965	-0.638753	-0.536011	0.62795	1.1634	0.513939	1.13221	-0.962676	-0.299325	-0.841632	-0.59068
	134	1.1709	-0.674774	0.702313	0.029653	1.18759	-1.48066	-1.55055	-1.51219	0.828484	1.32663	0.752618	0.45051	0.582868	0.0802518	0.0185965	-1.30172	-1.27511	0.62795	0.398004	1.36312	0.385628	0.667777	-1.15989	0.670675	0.985381
	135	1.1709	-0.674774	0.702313	-0.782275	0.5088	0.795756	0.72773	0.636514	-0.764754	-1.00376	-1.83357	-1.21536	0.582868	0.889809	0.78238	1.35015	0.942197	0.62795	1.1634	0.513939	1.13221	0.667777	0.561235	-0.841632	-0.59068
	136	0.413568	-0.674774	-0.916244	-0.782275	1.18759	0.795756	0.72773	0.636514	-0.764754	0.549836	1.61468	1.28345	1.33771	0.889809	-1.50897	1.35015	-0.536011	1.47553	0.398004	1.36312	1.13221	0.667777	-0.299325	1.42683	0.985381
	137	-1.85842	-1.44461	-1.72552	-1.5942	-1.52758	-1.48066	-1.55055	-1.51219	-1.56137	-1.78055	-0.971507	-2.0483	-1.68165	-1.53886	-1.50897	-1.30172	-1.27511	-1.9148	-1.89817	-2.0336	-1.85413	-1.7779	-1.15989	-1.59779	-1.37871
	138	1.1709	0.0950575	0.702313	0.029653	-0.169993	0.0369505	-0.0316979	0.636514	-1.56137	-1.78055	-0.109444	-2.0483	-0.171972	0.0802518	0.78238	0.0242127	0.203093	0.62795	-0.367389	-0.335242	0.385628	-1.7779	-0.299325	-0.0854782	0.19735
	139	-1.10109	0.864889	0.702313	0.841581	1.18759	0.795756	1.48716	1.35275	0.0318648	0.549836	-0.971507	0.45051	0.582868	1.69937	1.54616	1.35015	-0.536011	0.62795	1.1634	0.513939	1.13221	0.667777	-0.299325	1.42683	0.985381
	140	-1.10109	-0.674774	-1.72552	1.65351	-1.52758	-1.48066	-0.0316979	-0.795954	0.828484	0.549836	0.752618	-2.0483	-0.171972	-1.53886	-1.50897	-1.30172	-1.27511	-1.06722	-1.13278	-1.18442	-1.10754	-1.7779	-0.299325	-0.841632	0.19735
	141	1.1709	-0.674774	-0.916244	0.841581	1.18759	0.795756	1.48716	0.636514	0.0318648	1.32663	-0.109444	1.28345	0.582868	1.69937	0.78238	0.687179	1.6813	0.62795	0.398004	-0.335242	1.13221	0.667777	-0.299325	1.42683	0.985381
	142	1.1709	0.0950575	0.702313	1.65351	1.18759	0.0369505	-0.0316979	1.35275	0.0318648	1.32663	-0.109444	1.28345	1.33771	0.889809	1.54616	1.35015	0.942197	0.62795	1.1634	0.513939	1.13221	0.667777	0.561235	1.42683	0.19735
	143	-0.343762	-0.674774	-0.916244	-0.782275	-1.52758	-1.48066	-1.55055	-1.51219	-1.56137	-1.00376	-0.971507	-0.382426	0.582868	-1.53886	-1.50897	-1.30172	-1.27511	-0.219635	-0.367389	-0.335242	-0.360958	-0.962676	0.561235	0.670675	-1.37871
	144	1.1709	-0.674774	0.702313	-0.782275	1.18759	0.795756	0.72773	1.35275	-0.764754	0.549836	-0.109444	1.28345	1.33771	-1.53886	0.78238	1.35015	-1.27511	0.62795	1.1634	0.513939	1.13221	0.667777	-1.15989	0.670675	1.77341
	145	-1.10109	-0.674774	-0.916244	-0.782275	-0.848787	-0.721855	-0.791126	-0.795954	1.6251	-0.226959	0.752618	0.45051	-0.926813	-0.729306	-0.745188	-0.638753	-0.536011	-1.06722	-1.13278	-1.18442	-1.10754	-0.962676	-0.299325	-0.841632	-0.59068
	146	-1.10109	-1.44461	-0.916244	-0.782275	1.18759	-1.48066	-0.0316979	-0.07972	0.828484	-1.00376	-0.971507	-1.21536	-0.171972	-1.53886	-1.50897	0.0242127	0.203093	-0.219635	-0.367389	-0.335242	-0.360958	-1.7779	-1.15989	-1.59779	-1.37871
	147	1.1709	-0.674774	0.702313	0.841581	1.18759	0.795756	1.48716	-0.795954	-0.764754	-1.00376	-0.971507	-1.21536	1.33771	-1.53886	1.54616	1.35015	-0.536011	0.62795	1.1634	0.513939	1.13221	0.667777	-0.299325	1.42683	0.985381
	148	0.413568	1.63472	-1.72552	-1.5942	-1.52758	0.795756	0.72773	0.636514	0.0318648	0.549836	1.61468	0.45051	-1.68165	1.69937	1.54616	-1.30172	-1.27511	1.47553	1.1634	1.36312	1.13221	1.483	1.4218	0.670675	-0.59068
	149	0.413568	0.864889	0.702313	0.841581	1.18759	-0.721855	-0.791126	-0.795954	-1.56137	-1.00376	-0.971507	1.28345	-0.926813	-0.729306	-0.745188	-0.638753	-0.536011	0.62795	-1.13278	0.513939	-1.10754	1.483	-0.299325	0.670675	1.77341
	150	0.413568	1.63472	0.702313	0.029653	-0.848787	-1.48066	-1.55055	-1.51219	-0.764754	-0.226959	-0.971507	-2.0483	0.582868	-0.729306	-0.745188	1.35015	-1.27511	-0.219635	-1.13278	-0.335242	-0.360958	-0.962676	-0.299325	-0.841632	-0.59068
	151	0.413568	0.864889	-0.916244	-0.782275	-0.848787	-0.721855	-0.791126	-0.795954	0.828484	0.549836	-0.971507	0.45051	-0.926813	-0.729306	-0.745188	-0.638753	-0.536011	-1.06722	-1.13278	-1.18442	-1.10754	-0.962676	-0.299325	-0.841632	-0.59068
	152	-0.343762	0.864889	-0.106965	-0.782275	1.18759	0.795756	0.72773	1.35275	0.828484	0.549836	-0.109444	0.45051	-0.926813	-0.729306	-1.50897	-0.638753	-0.536011	0.62795	1.1634	0.513939	1.13221	0.667777	-1.15989	-0.841632	0.985381
	153	-1.10109	1.63472	-0.916244	-0.782275	-1.52758	-1.48066	-1.55055	-1.51219	0.0318648	-0.226959	0.752618	-1.21536	-1.68165	-1.53886	-1.50897	-1.30172	-1.27511	-1.9148	-1.89817	-2.0336	-1.85413	-1.7779	-1.15989	-1.59779	-1.37871
	154	-1.10109	1.63472	1.51159	0.841581	0.5088	1.55456	0.72773	-1.51219	1.6251	1.32663	1.61468	0.45051	0.582868	0.889809	-0.745188	-0.638753	0.942197	-1.06722	0.398004	0.513939	1.13221	0.667777	-0.299325	-0.841632	0.985381
	155	-1.10109	1.63472	1.51159	0.841581	-0.848787	0.0369505	0.72773	1.35275	1.6251	1.32663	1.61468	0.45051	0.582868	0.889809	-0.745188	0.687179	-0.536011	-1.06722	0.398004	0.513939	1.13221	0.667777	-0.299325	1.42683	-0.59068
	156	-1.10109	1.63472	1.51159	0.841581	1.18759	1.55456	0.72773	-1.51219	1.6251	1.32663	0.752618	0.45051	0.582868	-0.729306	-0.745188	-0.638753	-0.536011	-1.06722	0.398004	0.513939	1.13221	0.667777	-0.299325	1.42683	0.985381
	157	-1.10109	1.63472	1.51159	0.841581	0.5088	0.795756	0.72773	1.35275	1.6251	1.32663	1.61468	0.45051	0.582868	-0.729306	-0.745188	-0.638753	-0.536011	-1.06722	0.398004	0.513939	1.13221	0.667777	-0.299325	1.42683	-0.59068
	158	-1.10109	1.63472	1.51159	0.841581	-0.848787	-0.721855	0.72773	1.35275	1.6251	1.32663	1.61468	0.45051	0.582868	-0.729306	-0.745188	-0.638753	-0.536011	-1.06722	0.398004	0.513939	1.13221	0.667777	-0.299325	0.670675	0.985381
	159	0.413568	0.0950575	-0.106965	0.841581	-1.52758	-1.48066	-1.55055	-1.51219	-1.56137	-1.78055	-1.83357	-2.0483	-1.68165	-1.53886	-1.50897	-1.30172	-1.27511	-1.9148	-1.89817	-2.0336	-1.85413	-1.7779	-1.15989	-1.59779	-1.37871
	160	-1.10109	-1.44461	-0.916244	-1.5942	-0.848787	0.795756	-0.791126	1.35275	0.828484	-1.78055	0.752618	0.45051	0.582868	-1.53886	-0.745188	0.687179	-0.536011	-1.9148	0.398004	0.513939	0.385628	0.667777	-1.15989	0.670675	-1.37871
	161	-1.10109	1.63472	-0.916244	-0.782275	-0.848787	-1.48066	-1.55055	-1.51219	0.0318648	-1.00376	1.61468	0.45051	-1.68165	-1.53886	-1.50897	-1.30172	-1.27511	-1.06722	1.1634	-0.335242	1.13221	-0.962676	-0.299325	-0.841632	-0.59068
	162	0.413568	0.0950575	-0.106965	-1.5942	0.5088	0.795756	-0.0316979	0.636514	0.0318648	-1.00376	-0.109444	0.45051	0.582868	0.0802518	0.78238	0.687179	0.203093	0.62795	-0.367389	-1.18442	0.385628	0.667777	-0.299325	0.670675	0.19735
	163	0.413568	0.0950575	0.702313	0.029653	0.5088	0.795756	-0.791126	-0.795954	0.0318648	0.549836	-0.109444	-0.382426	-0.171972	0.889809	0.0185965	0.0242127	-0.536011	-0.219635	-0.367389	-1.18442	-1.10754	-1.7779	-0.299325	-0.0854782	0.19735
	164	-1.85842	-1.44461	-0.916244	1.65351	-0.848787	1.55456	-0.0316979	0.636514	-0.764754	0.549836	-0.971507	-1.21536	-1.68165	0.889809	-1.50897	-1.30172	0.942197	0.62795	-1.13278	-2.0336	-1.85413	0.667777	-1.15989	-1.59779	-1.37871
	165	-0.343762	0.0950575	-0.106965	0.841581	-0.169993	-1.48066	-1.55055	-1.51219	0.0318648	-1.78055	0.752618	1.28345	-0.926813	0.889809	0.78238	0.687179	0.203093	0.62795	-0.367389	-1.18442	-0.360958	-0.14745	0.561235	0.670675	0.985381
	166	-0.343762	1.63472	-1.72552	1.65351	-1.52758	-1.48066	-1.55055	-1.51219	0.828484	-0.226959	-1.83357	0.45051	-1.68165	-1.53886	-1.50897	-1.30172	-1.27511	-1.06722	-1.13278	-1.18442	-0.360958	-0.14745	1.4218	0.670675	0.19735
	167	-0.343762	0.0950575	0.702313	0.841581	-0.169993	-1.48066	-1.55055	-0.795954	0.0318648	-1.78055	0.752618	1.28345	-0.926813	-0.729306	0.78238	0.687179	0.942197	-1.06722	-1.13278	0.513939	-0.360958	0.667777	-0.299325	-0.0854782	0.985381
	168	-0.343762	-0.674774	-0.916244	0.841581	1.18759	-1.48066	-0.791126	-0.795954	-1.56137	0.549836	1.61468	0.45051	-0.926813	-0.729306	0.78238	0.687179	0.942197	0.62795	-0.367389	-1.18442	-0.360958	-0.14745	1.4218	0.670675	0.985381
	169	0.413568	-0.674774	0.702313	0.841581	1.18759	0.795756	0.72773	1.35275	1.6251	0.549836	0.752618	0.45051	0.582868	1.69937	1.54616	1.35015	0.942197	1.47553	1.1634	1.36312	1.13221	0.667777	-0.299325	0.670675	0.985381
	170	0.413568	-0.674774	-0.916244	0.841581	-0.848787	0.0369505	0.72773	0.636514	0.828484	-1.00376	0.752618	0.45051	0.582868	0.889809	1.54616	0.687179	0.942197	0.62795	0.398004	0.513939	1.13221	0.667777	-0.299325	0.670675	0.985381
	171	0.413568	-0.674774	0.702313	0.841581	1.18759	0.795756	0.72773	-0.07972	-0.764754	0.549836	-0.971507	-1.21536	0.582868	1.69937	1.54616	1.35015	0.942197	0.62795	1.1634	0.513939	1.13221	0.667777	-0.299325	0.670675	0.985381
	172	1.1709	-0.674774	-0.916244	0.841581	1.18759	0.795756	0.72773	1.35275	0.828484	-1.00376	-0.971507	0.45051	1.33771	0.889809	0.78238	0.687179	1.6813	-0.219635	0.398004	0.513939	1.13221	0.667777	-0.299325	0.670675	0.985381
	173	1.1709	-0.674774	-0.916244	0.841581	1.18759	0.795756	0.72773	1.35275	0.828484	1.32663	-0.971507	0.45051	0.582868	1.69937	1.54616	1.35015	0.942197	0.62795	1.1634	0.513939	1.13221	0.667777	-0.299325	0.670675	-0.59068
	174	0.413568	-0.674774	-0.916244	-0.782275	-1.52758	-1.48066	-1.55055	-1.51219	0.828484	-1.00376	0.752618	0.45051	-1.68165	-1.53886	-1.50897	-1.30172	-1.27511	-1.06722	-1.89817	-2.0336	-1.85413	-0.962676	-0.299325	-0.841632	-0.59068
	175	1.1709	0.864889	0.702313	1.65351	1.18759	0.795756	0.72773	0.636514	0.828484	0.549836	-0.971507	0.45051	0.582868	0.889809	0.78238	0.687179	0.942197	0.62795	1.1634	1.36312	0.385628	0.667777	-0.299325	0.670675	0.985381
	176	0.413568	-0.674774	-0.916244	-0.782275	1.18759	0.795756	0.72773	0.636514	-0.764754	0.549836	0.752618	-1.21536	0.582868	0.889809	0.78238	0.687179	1.6813	-0.219635	0.398004	0.513939	1.13221	0.667777	-0.299325	0.670675	0.985381
	177	1.1709	-0.674774	0.702313	-0.782275	1.18759	0.795756	1.48716	0.636514	1.6251	0.549836	-0.971507	0.45051	0.582868	0.889809	0.78238	0.687179	0.942197	-0.219635	0.398004	0.513939	1.13221	0.667777	-0.299325	0.670675	0.985381
	178	-1.10109	-0.674774	0.702313	0.841581	0.5088	0.795756	0.72773	0.636514	-0.764754	0.549836	0.752618	-1.21536	0.582868	1.69937	1.54616	1.35015	0.942197	1.47553	1.1634	1.36312	1.13221	-0.14745	-0.299325	0.670675	0.985381
	179	0.413568	-0.674774	-0.916244	0.841581	1.18759	0.795756	0.72773	0.636514	0.828484	0.549836	0.752618	1.28345	0.582868	0.889809	1.54616	0.687179	0.942197	-0.219635	0.398004	1.36312	1.13221	0.667777	-0.299325	0.670675	0.985381
	180	1.1709	0.864889	0.702313	0.841581	1.18759	0.795756	-0.0316979	1.35275	-0.764754	0.549836	-0.971507	1.28345	0.582868	0.889809	0.78238	0.687179	1.6813	0.62795	1.1634	0.513939	1.13221	0.667777	-0.299325	1.42683	0.985381
	181	1.1709	-0.674774	0.702313	0.841581	1.18759	0.0369505	-0.791126	-0.795954	0.828484	0.549836	0.752618	-1.21536	-0.926813	-0.729306	-0.745188	-0.638753	-0.536011	-1.06722	0.398004	0.513939	1.13221	0.667777	-0.299325	0.670675	0.985381
	182	-1.10109	-0.674774	-0.916244	0.841581	0.5088	-0.721855	-0.791126	-0.795954	0.828484	0.549836	1.61468	0.45051	0.582868	0.889809	0.78238	-0.638753	-0.536011	-0.219635	1.1634	1.36312	1.13221	-0.962676	-0.299325	-0.841632	-0.59068
	183	-1.10109	0.864889	0.702313	0.841581	1.18759	-0.721855	-0.791126	-0.795954	-0.764754	0.549836	0.752618	1.28345	-0.926813	-0.729306	-0.745188	-0.638753	-0.536011	0.62795	0.398004	0.513939	0.385628	0.667777	-0.299325	0.670675	-0.59068
	184	1.1709	-0.674774	0.702313	0.841581	1.18759	0.795756	0.72773	0.636514	-0.764754	0.549836	-0.971507	0.45051	0.582868	1.69937	1.54616	0.687179	0.942197	0.62795	0.398004	0.513939	1.13221	0.667777	-0.299325	0.670675	-0.59068
	185	0.413568	-0.674774	0.702313	1.65351	1.18759	0.795756	0.72773	0.636514	0.828484	-1.00376	-0.971507	-1.21536	0.582868	0.0802518	0.78238	0.687179	0.942197	-0.219635	0.398004	-0.335242	0.385628	0.667777	-0.299325	0.670675	-0.59068
	186	1.1709	-0.674774	1.51159	0.841581	1.18759	0.795756	0.72773	1.35275	1.6251	-1.00376	0.752618	-1.21536	0.582868	0.889809	0.78238	0.687179	0.942197	0.62795	1.1634	0.513939	0.385628	0.667777	-0.299325	0.670675	0.985381
	187	0.413568	0.864889	0.702313	0.841581	1.18759	0.795756	0.72773	0.636514	-0.764754	-1.00376	0.752618	0.45051	0.582868	1.69937	1.54616	1.35015	0.942197	1.47553	1.1634	0.513939	0.385628	0.667777	-0.299325	0.670675	0.985381
	188	1.1709	-0.674774	0.702313	0.841581	1.18759	0.795756	0.72773	1.35275	1.6251	0.549836	-0.971507	-1.21536	0.582868	0.889809	0.78238	1.35015	0.942197	1.47553	1.1634	1.36312	1.13221	0.667777	-0.299325	1.42683	0.985381
	189	0.413568	-0.674774	-0.916244	0.841581	1.18759	0.0369505	0.72773	1.35275	-0.764754	0.549836	-0.971507	0.45051	1.33771	0.889809	0.78238	1.35015	1.6813	-1.06722	-1.13278	-0.335242	1.13221	0.667777	0.561235	0.670675	0.985381
	190	0.413568	-0.674774	0.702313	1.65351	1.18759	0.795756	0.72773	0.636514	-0.764754	-1.00376	-0.971507	1.28345	0.582868	0.889809	0.78238	0.687179	1.6813	1.47553	1.1634	0.513939	1.13221	0.667777	1.4218	0.670675	0.985381
	191	0.413568	1.63472	-0.106965	0.841581	0.5088	0.0369505	0.72773	0.636514	0.828484	1.32663	1.61468	1.28345	-0.926813	-0.729306	-0.745188	0.687179	0.203093	1.47553	1.1634	1.36312	1.13221	0.667777	0.561235	0.670675	0.19735
	192	0.413568	-0.674774	-0.916244	0.841581	1.18759	0.795756	0.72773	1.35275	0.828484	0.549836	0.752618	-1.21536	0.582868	1.69937	1.54616	0.687179	1.6813	1.47553	1.1634	1.36312	1.13221	0.667777	-0.299325	0.670675	0.985381
	193	1.1709	0.864889	1.51159	0.841581	0.5088	0.795756	-0.0316979	1.35275	-0.764754	1.32663	0.752618	-1.21536	0.582868	1.69937	1.54616	1.35015	0.942197	-1.06722	1.1634	0.513939	1.13221	0.667777	-0.299325	0.670675	0.985381
	194	1.1709	0.864889	-0.916244	0.841581	1.18759	0.795756	0.72773	-0.07972	1.6251	1.32663	1.61468	0.45051	0.582868	1.69937	1.54616	1.35015	0.203093	1.47553	1.1634	1.36312	1.13221	1.483	-0.299325	1.42683	-0.59068
	195	0.413568	-0.674774	0.702313	0.841581	1.18759	0.795756	0.72773	1.35275	0.828484	0.549836	-0.971507	0.45051	1.33771	1.69937	1.54616	0.687179	0.942197	0.62795	1.1634	1.36312	1.13221	1.483	2.28236	1.42683	0.985381
	196	1.1709	0.864889	1.51159	-0.782275	0.5088	0.795756	0.72773	1.35275	-0.764754	0.549836	-0.971507	0.45051	0.582868	0.889809	0.78238	0.687179	1.6813	0.62795	1.1634	0.513939	1.13221	0.667777	-0.299325	0.670675	0.985381
	197	1.1709	0.864889	-0.916244	0.841581	1.18759	0.795756	-0.0316979	0.636514	-0.764754	0.549836	-0.971507	0.45051	0.582868	0.889809	1.54616	0.687179	1.6813	0.62795	0.398004	0.513939	0.385628	-0.962676	-0.299325	-0.841632	-0.59068
	198	0.413568	0.864889	0.702313	-0.782275	1.18759	0.795756	0.72773	0.636514	-0.764754	0.549836	-0.971507	0.45051	0.582868	0.889809	1.54616	1.35015	0.203093	0.62795	1.1634	0.513939	0.385628	0.667777	-0.299325	0.670675	-0.59068
	199	1.1709	-0.674774	0.702313	1.65351	1.18759	0.795756	0.72773	1.35275	0.828484	1.32663	-0.971507	0.45051	0.582868	1.69937	1.54616	1.35015	0.942197	0.62795	0.398004	0.513939	0.385628	0.667777	-0.299325	0.670675	0.985381
	200	1.1709	0.864889	0.702313	1.65351	1.18759	0.795756	-0.0316979	1.35275	0.828484	1.32663	-0.971507	0.45051	0.582868	1.69937	1.54616	1.35015	0.942197	0.62795	1.1634	0.513939	1.13221	0.667777	-0.299325	0.670675	0.985381
	201	1.1709	-0.674774	0.702313	-0.782275	0.5088	0.795756	0.72773	1.35275	0.828484	-1.00376	-0.971507	0.45051	0.582868	0.889809	0.78238	0.687179	1.6813	-0.219635	0.398004	0.513939	1.13221	0.667777	-0.299325	0.670675	0.985381
	202	0.413568	0.0950575	-0.916244	0.841581	-0.169993	0.795756	0.72773	0.636514	0.828484	1.32663	-0.971507	0.45051	0.582868	0.889809	1.54616	0.687179	0.942197	-0.219635	1.1634	0.513939	1.13221	0.667777	-0.299325	0.670675	0.985381
	203	1.1709	0.864889	0.702313	0.029653	1.18759	0.795756	1.48716	-0.07972	-0.764754	0.549836	-0.971507	0.45051	0.582868	0.0802518	0.78238	0.0242127	0.203093	0.62795	1.1634	1.36312	1.13221	0.667777	-0.299325	0.670675	0.985381
	204	1.1709	-0.674774	-0.916244	0.841581	0.5088	0.0369505	0.72773	0.636514	0.828484	1.32663	-0.109444	0.45051	-0.926813	-0.729306	0.0185965	-0.638753	0.203093	-0.219635	0.398004	-0.335242	0.385628	0.667777	-0.299325	0.670675	0.985381
	205	1.1709	-0.674774	0.702313	0.029653	-0.848787	0.795756	-0.0316979	0.636514	0.828484	0.549836	-0.971507	0.45051	-0.926813	-0.729306	-0.745188	-0.638753	0.203093	0.62795	1.1634	1.36312	1.13221	-0.14745	1.4218	-0.841632	0.985381
	206	0.413568	-0.674774	-0.916244	0.841581	1.18759	0.795756	-0.0316979	0.636514	0.828484	-1.00376	0.752618	-1.21536	0.582868	0.889809	0.78238	0.687179	0.942197	-0.219635	1.1634	0.513939	1.13221	-0.14745	-0.299325	0.670675	0.985381
	207	1.1709	0.864889	1.51159	0.029653	1.18759	0.795756	0.72773	0.636514	1.6251	0.549836	1.61468	0.45051	0.582868	1.69937	0.78238	1.35015	0.942197	1.47553	1.1634	1.36312	1.13221	0.667777	-0.299325	0.670675	0.985381
	208	0.413568	0.0950575	0.702313	0.841581	1.18759	0.795756	-0.0316979	0.636514	-0.764754	-1.00376	-0.971507	0.45051	0.582868	0.889809	0.78238	1.35015	0.942197	0.62795	1.1634	0.513939	1.13221	0.667777	-0.299325	0.670675	0.985381
	209	0.413568	-0.674774	0.702313	-0.782275	1.18759	0.0369505	0.72773	-0.07972	0.828484	0.549836	-0.971507	0.45051	0.582868	0.889809	0.78238	0.687179	1.6813	-0.219635	1.1634	0.513939	1.13221	0.667777	-0.299325	0.670675	0.985381
	210	-1.10109	-0.674774	0.702313	0.841581	1.18759	0.795756	0.72773	1.35275	0.828484	0.549836	-0.971507	-1.21536	0.582868	1.69937	0.78238	0.687179	0.942197	-0.219635	0.398004	-0.335242	0.385628	0.667777	-0.299325	0.670675	0.985381
	211	0.413568	-0.674774	0.702313	0.841581	0.5088	0.795756	-0.791126	-0.795954	0.828484	0.549836	-0.971507	-1.21536	0.582868	0.0802518	0.0185965	1.35015	0.942197	-0.219635	0.398004	-0.335242	0.385628	0.667777	-0.299325	0.670675	0.985381
	212	0.413568	-0.674774	0.702313	-0.782275	1.18759	0.795756	-0.0316979	0.636514	-0.764754	0.549836	-0.971507	0.45051	0.582868	0.0802518	0.0185965	0.687179	-0.536011	-0.219635	0.398004	0.513939	0.385628	0.667777	-0.299325	-0.0854782	0.19735
	213	0.413568	0.864889	0.702313	-0.782275	0.5088	0.795756	0.72773	0.636514	-0.764754	0.549836	0.752618	0.45051	0.582868	0.889809	0.78238	0.687179	0.942197	0.62795	0.398004	0.513939	0.385628	0.667777	-0.299325	0.670675	0.985381
	214	1.1709	0.0950575	0.702313	0.029653	1.18759	0.795756	1.48716	1.35275	0.828484	1.32663	-0.109444	0.45051	0.582868	0.889809	0.78238	1.35015	0.942197	0.62795	1.1634	0.513939	1.13221	0.667777	0.561235	0.670675	0.985381
	215	0.413568	0.864889	0.702313	0.841581	0.5088	0.795756	-0.0316979	0.636514	0.828484	0.549836	0.752618	-1.21536	-0.926813	-0.729306	-0.745188	-0.638753	-0.536011	-0.219635	0.398004	0.513939	0.385628	-0.962676	-0.299325	0.670675	-0.59068
	216	1.1709	0.864889	0.702313	-0.782275	0.5088	0.795756	1.48716	0.636514	0.828484	1.32663	0.752618	0.45051	0.582868	0.889809	0.78238	1.35015	0.942197	-1.06722	0.398004	-1.18442	0.385628	0.667777	-0.299325	0.670675	0.985381
	217	0.413568	-0.674774	0.702313	0.841581	1.18759	0.795756	1.48716	0.636514	-0.764754	0.549836	0.752618	1.28345	0.582868	0.0802518	0.0185965	0.687179	0.203093	-1.06722	0.398004	-0.335242	0.385628	0.667777	-0.299325	0.670675	0.985381
	218	1.1709	-0.674774	-0.916244	-0.782275	1.18759	0.795756	1.48716	0.636514	1.6251	0.549836	-0.109444	0.45051	0.582868	0.889809	0.78238	0.687179	0.942197	0.62795	1.1634	0.513939	-0.360958	0.667777	-0.299325	0.670675	0.985381
	219	0.413568	0.0950575	0.702313	-0.782275	0.5088	0.795756	-0.0316979	0.636514	0.828484	-1.00376	-0.971507	0.45051	0.582868	0.0802518	0.0185965	0.687179	0.942197	0.62795	1.1634	0.513939	0.385628	-0.14745	-0.299325	0.670675	0.985381
	220	0.413568	0.0950575	-0.916244	-0.782275	1.18759	0.795756	0.72773	1.35275	-0.764754	0.549836	0.752618	0.45051	0.582868	0.0802518	0.0185965	0.687179	0.203093	0.62795	1.1634	0.513939	0.385628	0.667777	-0.299325	0.670675	0.985381
	221	1.1709	0.0950575	-0.916244	0.841581	-0.169993	0.0369505	-0.791126	1.35275	-0.764754	0.549836	0.752618	0.45051	1.33771	0.0802518	0.78238	1.35015	0.942197	0.62795	1.1634	0.513939	1.13221	0.667777	-0.299325	0.670675	0.985381
	222	0.413568	0.864889	-0.916244	-0.782275	1.18759	0.795756	-0.0316979	0.636514	-0.764754	-1.00376	0.752618	-1.21536	-0.926813	-0.729306	-0.745188	-0.638753	-0.536011	-1.06722	0.398004	-1.18442	-1.10754	-0.962676	-0.299325	-0.841632	0.985381
	223	1.1709	-0.674774	0.702313	-0.782275	1.18759	0.795756	0.72773	0.636514	0.828484	0.549836	0.752618	0.45051	0.582868	1.69937	0.78238	0.687179	0.942197	-0.219635	0.398004	-0.335242	0.385628	0.667777	-0.299325	0.670675	-0.59068
	224	0.413568	-0.674774	0.702313	-0.782275	1.18759	0.795756	-0.0316979	0.636514	-0.764754	0.549836	-0.971507	0.45051	1.33771	0.889809	0.78238	0.687179	0.942197	-0.219635	0.398004	0.513939	1.13221	0.667777	-0.299325	0.670675	0.985381
	225	-0.343762	0.0950575	-0.106965	0.841581	0.5088	-0.721855	0.72773	0.636514	-0.764754	0.549836	0.752618	0.45051	-0.926813	-0.729306	-0.745188	-0.638753	-0.536011	-0.219635	0.398004	-0.335242	0.385628	-0.962676	-0.299325	-0.841632	-0.59068
	226	0.413568	0.864889	0.702313	-0.782275	1.18759	0.795756	-0.0316979	0.636514	-0.764754	0.549836	-0.971507	-1.21536	0.582868	1.69937	0.78238	0.687179	0.942197	0.62795	0.398004	1.36312	1.13221	0.667777	-0.299325	-0.841632	-0.59068
	227	1.1709	-0.674774	0.702313	-0.782275	-0.848787	-0.721855	-0.791126	-0.795954	1.6251	-1.00376	-0.971507	0.45051	-0.926813	-0.729306	0.0185965	-0.638753	-0.536011	-0.219635	0.398004	-0.335242	0.385628	-0.962676	-0.299325	0.670675	-0.59068
	228	1.1709	-0.674774	-0.916244	-0.782275	0.5088	-0.721855	-0.791126	0.636514	-0.764754	0.549836	-0.971507	-1.21536	-0.926813	0.0802518	0.0185965	-0.638753	0.203093	-0.219635	0.398004	-0.335242	0.385628	-0.962676	-0.299325	-0.841632	-0.59068
	229	0.413568	0.864889	0.702313	0.841581	0.5088	0.795756	1.48716	0.636514	-0.764754	0.549836	-0.971507	0.45051	0.582868	1.69937	1.54616	1.35015	0.942197	-0.219635	0.398004	0.513939	0.385628	0.667777	-0.299325	0.670675	0.985381
	230	0.413568	-0.674774	0.702313	0.841581	0.5088	0.795756	-0.0316979	-0.07972	0.828484	0.549836	-0.971507	-1.21536	0.582868	0.0802518	0.78238	1.35015	0.942197	0.62795	0.398004	1.36312	1.13221	0.667777	1.4218	0.670675	-0.59068
	231	1.1709	-0.674774	0.702313	-0.782275	0.5088	0.795756	0.72773	0.636514	-0.764754	-1.00376	-0.971507	0.45051	-0.926813	-0.729306	0.0185965	-0.638753	-0.536011	0.62795	1.1634	-1.18442	-1.10754	0.667777	-0.299325	0.670675	0.985381
	232	0.413568	0.864889	0.702313	0.029653	0.5088	0.0369505	0.72773	-0.07972	-0.764754	0.549836	0.752618	0.45051	-0.926813	-0.729306	0.0185965	-0.638753	0.203093	-1.06722	-0.367389	0.513939	-0.360958	-0.962676	-0.299325	-0.841632	0.985381
	233	0.413568	0.864889	0.702313	-0.782275	-0.848787	0.795756	0.72773	1.35275	1.6251	0.549836	-0.971507	-1.21536	0.582868	0.889809	1.54616	1.35015	0.942197	0.62795	1.1634	0.513939	1.13221	0.667777	-0.299325	0.670675	-0.59068
	234	0.413568	-0.674774	-0.916244	0.841581	1.18759	0.795756	1.48716	0.636514	-0.764754	0.549836	0.752618	0.45051	0.582868	0.889809	0.0185965	0.687179	0.942197	0.62795	1.1634	-0.335242	0.385628	0.667777	-0.299325	1.42683	-0.59068
	235	1.1709	-0.674774	-0.916244	0.841581	0.5088	0.795756	-0.0316979	-0.795954	0.828484	-1.00376	0.752618	0.45051	0.582868	-0.729306	0.78238	0.687179	0.203093	0.62795	1.1634	0.513939	1.13221	0.667777	-0.299325	0.670675	-0.59068
	236	1.1709	0.864889	0.702313	-0.782275	1.18759	0.795756	0.72773	0.636514	-0.764754	0.549836	-0.971507	-1.21536	0.582868	1.69937	0.78238	0.687179	0.203093	-0.219635	0.398004	-0.335242	0.385628	0.667777	-0.299325	0.670675	0.985381
	237	1.1709	0.864889	-0.916244	0.841581	1.18759	0.795756	1.48716	1.35275	0.828484	0.549836	-0.109444	0.45051	0.582868	1.69937	1.54616	0.687179	0.942197	1.47553	0.398004	1.36312	0.385628	0.667777	1.4218	1.42683	0.985381
	238	1.1709	-0.674774	0.702313	-0.782275	-0.848787	0.795756	-0.0316979	0.636514	0.828484	1.32663	0.752618	0.45051	-0.926813	0.889809	-0.745188	-0.638753	-0.536011	-0.219635	0.398004	0.513939	1.13221	0.667777	1.4218	1.42683	0.985381
	239	0.413568	-0.674774	-0.916244	-0.782275	1.18759	-0.721855	0.72773	1.35275	0.828484	0.549836	-0.971507	0.45051	0.582868	0.889809	1.54616	0.687179	-0.536011	0.62795	1.1634	0.513939	0.385628	0.667777	-0.299325	0.670675	0.985381
	240	1.1709	-0.674774	0.702313	0.841581	1.18759	0.0369505	0.72773	0.636514	0.0318648	0.549836	-0.971507	0.45051	0.582868	0.0802518	0.0185965	1.35015	0.942197	-0.219635	0.398004	0.513939	0.385628	0.667777	-0.299325	0.670675	0.985381
	241	1.1709	0.864889	-0.106965	0.029653	0.5088	0.795756	0.72773	1.35275	0.828484	1.32663	0.752618	0.45051	1.33771	0.889809	0.0185965	1.35015	0.942197	0.62795	0.398004	0.513939	0.385628	0.667777	-0.299325	1.42683	0.985381
	242	1.1709	0.864889	0.702313	-0.782275	1.18759	0.795756	-0.0316979	0.636514	0.0318648	0.549836	-0.109444	-1.21536	1.33771	0.0802518	1.54616	0.687179	0.203093	0.62795	0.398004	0.513939	0.385628	1.483	1.4218	0.670675	-0.59068
	243	0.413568	-0.674774	0.702313	0.029653	1.18759	0.0369505	-0.791126	0.636514	-0.764754	0.549836	-0.109444	0.45051	0.582868	0.0802518	0.78238	0.687179	0.203093	-1.06722	0.398004	-1.18442	0.385628	0.667777	1.4218	0.670675	0.985381
	244	1.1709	-0.674774	-0.916244	0.841581	1.18759	0.795756	0.72773	-0.07972	0.828484	-1.00376	0.752618	1.28345	1.33771	0.889809	0.78238	1.35015	0.942197	0.62795	0.398004	1.36312	0.385628	0.667777	-0.299325	0.670675	0.985381
	245	1.1709	0.0950575	-0.916244	-0.782275	1.18759	0.795756	1.48716	0.636514	-0.764754	0.549836	0.752618	0.45051	1.33771	0.889809	1.54616	1.35015	0.942197	0.62795	0.398004	0.513939	1.13221	0.667777	-0.299325	1.42683	0.985381
	246	1.1709	0.0950575	0.702313	0.841581	-0.169993	0.0369505	0.72773	0.636514	0.828484	-0.226959	-0.109444	0.45051	1.33771	1.69937	0.78238	1.35015	0.942197	0.62795	0.398004	1.36312	1.13221	0.667777	-0.299325	0.670675	0.985381
	247	0.413568	-0.674774	0.702313	0.029653	-0.169993	0.795756	0.72773	1.35275	1.6251	0.549836	-0.109444	0.45051	1.33771	0.889809	0.78238	1.35015	0.942197	0.62795	1.1634	0.513939	0.385628	-0.962676	-0.299325	-0.841632	0.985381
	248	1.1709	0.0950575	0.702313	1.65351	1.18759	0.795756	1.48716	0.636514	-0.764754	0.549836	-0.109444	0.45051	1.33771	0.889809	0.78238	1.35015	0.942197	0.62795	1.1634	0.513939	1.13221	0.667777	-0.299325	0.670675	0.985381
	249	0.413568	-0.674774	0.702313	0.841581	1.18759	0.795756	1.48716	0.636514	-0.764754	0.549836	-0.971507	-1.21536	0.582868	0.0802518	-0.745188	-1.30172	-1.27511	0.62795	1.1634	0.513939	1.13221	0.667777	-0.299325	0.670675	0.985381
	250	-1.10109	1.63472	1.51159	1.65351	0.5088	0.795756	0.72773	1.35275	-0.764754	1.32663	-0.971507	1.28345	-0.926813	-0.729306	-0.745188	-0.638753	1.6813	1.47553	1.1634	1.36312	1.13221	0.667777	1.4218	1.42683	1.77341
	251	-1.10109	-0.674774	-0.916244	-1.5942	-1.52758	-1.48066	-1.55055	-1.51219	-1.56137	-1.00376	-0.109444	0.45051	-0.926813	0.0802518	0.0185965	-1.30172	-1.27511	-1.9148	-1.89817	-2.0336	-1.85413	-1.7779	-1.15989	-1.59779	-1.37871
	252	-1.10109	-0.674774	-0.916244	-1.5942	-1.52758	-1.48066	-1.55055	-1.51219	-1.56137	-1.00376	-0.109444	0.45051	-0.926813	0.0802518	0.0185965	-1.30172	-1.27511	-1.9148	-1.89817	-2.0336	-1.85413	-1.7779	-1.15989	-1.59779	-1.37871
	253	-1.10109	-0.674774	-0.916244	-1.5942	-1.52758	-1.48066	-1.55055	-1.51219	-1.56137	-1.00376	-0.109444	0.45051	-0.926813	0.0802518	0.0185965	-1.30172	-1.27511	-1.9148	-1.89817	-2.0336	-1.85413	-1.7779	-1.15989	-1.59779	-1.37871
	254	1.1709	-0.674774	-1.72552	0.841581	1.18759	0.795756	1.48716	0.636514	0.828484	-1.78055	-0.971507	0.45051	1.33771	0.889809	0.0185965	1.35015	0.203093	0.62795	1.1634	0.513939	0.385628	0.667777	-1.15989	0.670675	1.77341
	255	1.1709	-0.674774	0.702313	1.65351	1.18759	0.795756	1.48716	-0.07972	1.6251	0.549836	-0.971507	1.28345	1.33771	0.0802518	0.0185965	1.35015	0.203093	0.62795	1.1634	1.36312	0.385628	0.667777	-1.15989	1.42683	-1.37871
	256	1.1709	-0.674774	0.702313	-1.5942	1.18759	0.795756	1.48716	0.636514	-1.56137	0.549836	0.752618	1.28345	-1.68165	-1.53886	-1.50897	-1.30172	-1.27511	-1.9148	0.398004	0.513939	1.13221	0.667777	-1.15989	1.42683	-1.37871
	257	-1.10109	-1.44461	-1.72552	-1.5942	-1.52758	-1.48066	-1.55055	-1.51219	-0.764754	-1.00376	-0.971507	-1.21536	-1.68165	-1.53886	-1.50897	-1.30172	-1.27511	-1.06722	-1.13278	-1.18442	-1.10754	-1.7779	-1.15989	-1.59779	-1.37871
	258	1.1709	1.63472	1.51159	1.65351	-0.169993	1.55456	0.72773	0.636514	1.6251	0.549836	0.752618	1.28345	1.33771	1.69937	1.54616	1.35015	1.6813	1.47553	1.1634	0.513939	0.385628	0.667777	0.561235	0.670675	0.985381
	259	0.413568	0.864889	0.702313	0.841581	-0.169993	0.795756	0.72773	0.636514	0.828484	0.549836	0.752618	0.45051	1.33771	1.69937	1.54616	1.35015	1.6813	1.47553	1.1634	1.36312	1.13221	0.667777	1.4218	0.670675	0.985381
	260	1.1709	-1.44461	-1.72552	0.841581	-0.169993	1.55456	-0.0316979	-0.07972	1.6251	-1.00376	0.752618	-1.21536	0.582868	0.889809	1.54616	0.0242127	-0.536011	0.62795	1.1634	0.513939	0.385628	0.667777	0.561235	-0.0854782	0.985381
	261	1.1709	0.864889	-0.106965	-0.782275	-0.169993	-0.721855	0.72773	1.35275	-1.56137	1.32663	-0.971507	0.45051	1.33771	-0.729306	-1.50897	0.687179	0.203093	0.62795	1.1634	0.513939	1.13221	0.667777	-0.299325	1.42683	-1.37871
	262	-0.343762	0.0950575	0.702313	0.029653	-0.169993	0.0369505	0.72773	0.636514	0.828484	0.549836	-0.971507	1.28345	0.582868	-1.53886	-1.50897	-1.30172	-1.27511	-1.9148	0.398004	-0.335242	0.385628	-0.14745	1.4218	0.670675	0.19735
	263	0.413568	0.864889	-0.106965	0.841581	1.18759	-1.48066	-1.55055	0.636514	0.0318648	1.32663	0.752618	-0.382426	-0.171972	1.69937	1.54616	0.0242127	-0.536011	0.62795	1.1634	0.513939	1.13221	0.667777	2.28236	0.670675	-1.37871
	264	1.1709	-0.674774	-0.916244	0.841581	1.18759	0.795756	0.72773	1.35275	0.828484	0.549836	-0.109444	-1.21536	0.582868	0.889809	1.54616	1.35015	0.942197	0.62795	0.398004	-0.335242	0.385628	0.667777	-1.15989	1.42683	0.985381
	265	-1.10109	-0.674774	0.702313	-0.782275	-1.52758	-1.48066	-1.55055	-1.51219	-0.764754	-1.78055	-0.971507	-2.0483	-0.926813	-0.729306	-0.745188	-0.638753	-0.536011	-1.06722	-1.13278	0.513939	-1.10754	0.667777	-0.299325	-1.59779	-1.37871
	266	1.1709	1.63472	-1.72552	-1.5942	-1.52758	-1.48066	-1.55055	-1.51219	-1.56137	-1.78055	-0.109444	1.28345	-0.171972	-1.53886	-1.50897	-1.30172	-1.27511	-1.9148	-1.89817	-2.0336	-1.85413	-1.7779	0.561235	-1.59779	-1.37871
	267	1.1709	0.864889	-0.916244	0.841581	0.5088	0.795756	1.48716	0.636514	0.828484	0.549836	-0.109444	-1.21536	-0.926813	-0.729306	-0.745188	-0.638753	-0.536011	0.62795	1.1634	0.513939	1.13221	0.667777	-1.15989	0.670675	0.985381
	268	-0.343762	1.63472	0.702313	0.029653	1.18759	0.795756	0.72773	1.35275	0.828484	1.32663	-0.109444	0.45051	0.582868	0.0802518	0.0185965	1.35015	0.942197	-0.219635	1.1634	-0.335242	0.385628	1.483	1.4218	0.670675	0.985381
	269	-1.10109	-0.674774	-0.916244	-0.782275	-1.52758	-1.48066	-1.55055	-1.51219	0.0318648	0.549836	-0.109444	1.28345	-0.926813	-1.53886	-1.50897	-1.30172	-1.27511	-1.06722	-1.89817	-2.0336	-1.85413	0.667777	-1.15989	-1.59779	-1.37871
	270	-0.343762	1.63472	-0.916244	-0.782275	1.18759	0.795756	0.72773	-0.795954	-0.764754	-0.226959	0.752618	1.28345	0.582868	0.889809	-0.745188	1.35015	0.942197	-0.219635	0.398004	0.513939	0.385628	1.483	1.4218	0.670675	-0.59068
	271	0.413568	1.63472	0.702313	-0.782275	-0.848787	-1.48066	0.72773	-1.51219	-0.764754	-1.78055	-0.971507	0.45051	1.33771	0.889809	0.78238	0.687179	0.942197	-0.219635	0.398004	0.513939	0.385628	-0.14745	-0.299325	0.670675	0.19735
	272	-1.10109	0.864889	-0.916244	-0.782275	0.5088	-1.48066	-1.55055	1.35275	1.6251	1.32663	0.752618	1.28345	1.33771	-0.729306	-0.745188	1.35015	0.942197	-0.219635	0.398004	-1.18442	0.385628	0.667777	-1.15989	1.42683	-1.37871
	273	1.1709	0.0950575	0.702313	-0.782275	1.18759	0.795756	-0.791126	1.35275	-1.56137	0.549836	-0.971507	-0.382426	-0.926813	-0.729306	-0.745188	-0.638753	-0.536011	0.62795	1.1634	0.513939	1.13221	0.667777	-0.299325	0.670675	-0.59068
	274	-1.10109	-0.674774	-0.916244	-0.782275	-0.848787	-1.48066	-1.55055	-1.51219	1.6251	0.549836	0.752618	0.45051	-0.171972	-0.729306	-0.745188	-1.30172	-1.27511	-1.9148	-1.89817	-0.335242	-1.10754	-0.14745	-1.15989	-0.841632	0.19735
	275	-1.10109	-0.674774	-0.916244	-0.782275	-0.848787	-1.48066	-1.55055	-1.51219	1.6251	0.549836	0.752618	0.45051	-0.171972	-0.729306	-0.745188	-1.30172	-1.27511	-1.06722	-0.367389	-0.335242	-1.10754	-0.14745	-1.15989	-0.841632	0.19735
	276	0.413568	1.63472	-0.106965	0.029653	-0.848787	-1.48066	-1.55055	0.636514	0.0318648	-1.00376	0.752618	-0.382426	-0.171972	1.69937	1.54616	0.0242127	-0.536011	-1.06722	-1.13278	-2.0336	-1.85413	-0.14745	0.561235	-0.841632	-1.37871
	277	-1.10109	-0.674774	-0.916244	-0.782275	0.5088	-0.721855	-0.791126	-0.795954	0.0318648	-0.226959	-0.109444	-2.0483	0.582868	0.889809	0.0185965	-0.638753	-0.536011	0.62795	1.1634	1.36312	0.385628	0.667777	-0.299325	1.42683	0.985381
	278	-1.10109	0.864889	0.702313	0.029653	-1.52758	0.795756	-0.791126	0.636514	0.0318648	-1.00376	-0.971507	0.45051	-1.68165	-1.53886	-1.50897	-1.30172	-1.27511	0.62795	1.1634	0.513939	0.385628	-0.962676	-1.15989	-0.841632	-1.37871
	279	-1.10109	-0.674774	-1.72552	-0.782275	-0.848787	-0.721855	-1.55055	-0.795954	0.0318648	-0.226959	0.752618	-1.21536	0.582868	0.0802518	-0.745188	0.687179	-0.536011	-1.06722	-1.89817	-2.0336	-1.85413	-1.7779	-1.15989	-1.59779	-1.37871
	280	0.413568	0.864889	-0.106965	0.841581	0.5088	0.0369505	-0.0316979	0.636514	-0.764754	1.32663	0.752618	1.28345	0.582868	0.889809	0.78238	-0.638753	-1.27511	-0.219635	0.398004	0.513939	-0.360958	0.667777	1.4218	0.670675	1.77341
	281	0.413568	-0.674774	-1.72552	0.841581	-0.169993	-1.48066	0.72773	-0.795954	-1.56137	1.32663	0.752618	0.45051	0.582868	-0.729306	-0.745188	-0.638753	0.942197	-1.06722	-1.89817	0.513939	-1.10754	0.667777	-0.299325	0.670675	0.985381
	282	-0.343762	0.0950575	1.51159	0.029653	0.5088	-0.721855	-0.0316979	-0.07972	1.6251	1.32663	1.61468	1.28345	1.33771	-1.53886	-1.50897	-1.30172	-1.27511	-0.219635	0.398004	-0.335242	-0.360958	1.483	0.561235	-0.0854782	0.985381
	283	-0.343762	-0.674774	-0.106965	-1.5942	-1.52758	-1.48066	-1.55055	-1.51219	0.0318648	-1.78055	0.752618	0.45051	0.582868	-0.729306	-1.50897	-1.30172	-1.27511	-1.06722	-0.367389	-2.0336	-1.85413	-0.962676	-1.15989	-1.59779	-1.37871
	284	-0.343762	-1.44461	-1.72552	-1.5942	-0.169993	0.0369505	0.72773	-0.07972	1.6251	1.32663	1.61468	1.28345	-0.171972	0.889809	0.0185965	0.687179	-1.27511	1.47553	1.1634	1.36312	1.13221	1.483	2.28236	-0.0854782	0.19735
	285	-1.10109	-1.44461	-0.916244	-0.782275	-0.848787	0.0369505	0.72773	-0.07972	-1.56137	1.32663	0.752618	0.45051	-0.171972	-1.53886	0.0185965	-1.30172	-1.27511	-1.9148	-1.89817	-2.0336	-1.85413	-1.7779	-0.299325	-0.841632	-1.37871
	286	-1.10109	-0.674774	-0.916244	0.029653	-0.848787	-0.721855	-0.791126	-0.795954	-0.764754	1.32663	0.752618	-0.382426	0.582868	0.0802518	-0.745188	-0.638753	-0.536011	-1.06722	-0.367389	-0.335242	-1.10754	-0.14745	-0.299325	-0.841632	-0.59068
	287	1.1709	-1.44461	0.702313	-1.5942	-1.52758	-1.48066	-1.55055	-1.51219	-1.56137	0.549836	0.752618	-2.0483	-1.68165	-1.53886	-1.50897	-1.30172	-1.27511	-0.219635	0.398004	0.513939	-0.360958	-1.7779	-1.15989	-1.59779	0.985381
	288	1.1709	-1.44461	0.702313	1.65351	-1.52758	-1.48066	-1.55055	-1.51219	0.828484	-1.78055	-1.83357	-2.0483	-0.171972	-1.53886	-1.50897	-1.30172	-1.27511	0.62795	1.1634	-0.335242	1.13221	0.667777	1.4218	1.42683	-1.37871
	289	-1.85842	-1.44461	-1.72552	-1.5942	-1.52758	-1.48066	-1.55055	-1.51219	-1.56137	-1.78055	-1.83357	-2.0483	-1.68165	-1.53886	-1.50897	-1.30172	-1.27511	-1.9148	-1.89817	-2.0336	-1.85413	-1.7779	-1.15989	-1.59779	-1.37871
	290	1.1709	0.864889	0.702313	-1.5942	1.18759	0.795756	-1.55055	0.636514	-1.56137	-1.78055	0.752618	1.28345	1.33771	0.889809	1.54616	1.35015	1.6813	0.62795	1.1634	-0.335242	0.385628	0.667777	-1.15989	0.670675	-1.37871
	291	0.413568	-1.44461	1.51159	0.841581	1.18759	0.795756	1.48716	1.35275	0.828484	0.549836	-1.83357	1.28345	1.33771	0.889809	1.54616	0.687179	0.203093	1.47553	0.398004	0.513939	1.13221	0.667777	0.561235	1.42683	-0.59068
	292	1.1709	0.864889	0.702313	0.841581	1.18759	1.55456	0.72773	0.636514	0.828484	1.32663	0.752618	0.45051	1.33771	0.889809	0.78238	1.35015	0.942197	1.47553	0.398004	0.513939	1.13221	0.667777	1.4218	1.42683	-1.37871
	293	1.1709	-0.674774	-0.916244	0.841581	-0.848787	0.795756	-0.791126	1.35275	-0.764754	0.549836	-0.971507	1.28345	1.33771	0.889809	0.78238	1.35015	0.942197	1.47553	0.398004	0.513939	0.385628	0.667777	-0.299325	1.42683	0.985381
	294	1.1709	-0.674774	-0.916244	-0.782275	-0.848787	0.795756	-1.55055	1.35275	-0.764754	0.549836	0.752618	1.28345	0.582868	0.0802518	0.0185965	1.35015	0.942197	0.62795	1.1634	0.513939	-0.360958	-0.962676	0.561235	0.670675	0.19735
	295	1.1709	1.63472	-0.106965	-0.782275	-0.848787	-0.721855	-0.791126	-1.51219	-1.56137	0.549836	0.752618	1.28345	-1.68165	-1.53886	-1.50897	-1.30172	-1.27511	1.47553	0.398004	0.513939	0.385628	-0.962676	-0.299325	-0.841632	-0.59068
	296	1.1709	-0.674774	0.702313	0.029653	1.18759	0.795756	1.48716	0.636514	0.828484	-1.00376	0.752618	1.28345	0.582868	1.69937	0.78238	-1.30172	-1.27511	0.62795	-1.13278	0.513939	1.13221	-1.7779	-1.15989	-1.59779	0.985381
	297	1.1709	-0.674774	-0.106965	0.841581	-1.52758	1.55456	-1.55055	0.636514	0.828484	0.549836	-0.971507	-1.21536	0.582868	0.0802518	0.78238	0.687179	-1.27511	0.62795	1.1634	0.513939	1.13221	0.667777	-1.15989	1.42683	0.985381
	298	1.1709	-1.44461	1.51159	0.841581	-1.52758	0.795756	1.48716	0.636514	-0.764754	0.549836	-0.971507	0.45051	0.582868	0.0802518	1.54616	1.35015	0.942197	1.47553	0.398004	0.513939	1.13221	0.667777	1.4218	1.42683	-1.37871
	299	1.1709	0.864889	0.702313	0.841581	1.18759	1.55456	-1.55055	0.636514	0.828484	-1.00376	-1.83357	0.45051	1.33771	0.889809	0.78238	1.35015	0.942197	0.62795	1.1634	0.513939	-0.360958	1.483	1.4218	0.670675	-1.37871
	300	1.1709	-1.44461	0.702313	0.841581	1.18759	-1.48066	0.72773	-1.51219	-1.56137	1.32663	0.752618	0.45051	0.582868	1.69937	0.78238	1.35015	1.6813	0.62795	1.1634	1.36312	0.385628	0.667777	0.561235	1.42683	-1.37871
	301	-1.85842	-1.44461	0.702313	0.841581	1.18759	0.795756	0.72773	-0.07972	0.828484	-1.78055	-0.109444	0.45051	-1.68165	-1.53886	-1.50897	-1.30172	-1.27511	1.47553	0.398004	0.513939	0.385628	-1.7779	1.4218	1.42683	0.985381
	302	1.1709	0.864889	0.702313	-1.5942	-0.848787	0.795756	1.48716	0.636514	-1.56137	0.549836	-1.83357	0.45051	0.582868	0.889809	0.0185965	0.687179	0.203093	0.62795	1.1634	0.513939	0.385628	-0.962676	-1.15989	0.670675	1.77341
	303	1.1709	0.864889	-1.72552	-1.5942	1.18759	0.795756	1.48716	-1.51219	-1.56137	0.549836	0.752618	0.45051	-1.68165	-1.53886	-1.50897	-1.30172	-1.27511	0.62795	1.1634	-2.0336	-1.85413	0.667777	-1.15989	-1.59779	0.985381
	304	-1.10109	0.0950575	-0.916244	-0.782275	-0.848787	0.0369505	-0.791126	-0.07972	0.0318648	-1.00376	0.752618	0.45051	0.582868	-1.53886	-1.50897	-1.30172	-0.536011	-1.06722	-1.13278	-1.18442	-1.10754	-0.962676	-0.299325	-0.841632	-0.59068
	305	-1.85842	-1.44461	-1.72552	-1.5942	-0.848787	-1.48066	-1.55055	-1.51219	-1.56137	-1.78055	-1.83357	0.45051	-1.68165	-0.729306	-0.745188	-1.30172	-0.536011	-1.9148	-1.13278	-2.0336	-1.85413	-0.962676	-1.15989	-1.59779	-1.37871
	306	1.1709	-0.674774	-0.106965	-0.782275	0.5088	0.795756	-0.791126	1.35275	0.828484	0.549836	-0.109444	0.45051	1.33771	0.889809	0.78238	1.35015	0.942197	0.62795	0.398004	-0.335242	0.385628	-0.14745	0.561235	1.42683	0.985381
	307	-1.10109	-0.674774	-0.916244	-0.782275	-0.848787	-1.48066	-0.0316979	-1.51219	0.828484	-1.00376	-0.109444	-1.21536	-1.68165	-0.729306	0.0185965	-1.30172	-0.536011	-1.9148	-1.89817	-0.335242	-1.10754	-0.962676	-1.15989	-1.59779	-1.37871
	308	-1.10109	-0.674774	-0.916244	-1.5942	-0.848787	-1.48066	-0.0316979	-1.51219	0.828484	-1.00376	-0.109444	-1.21536	-1.68165	-0.729306	0.0185965	-1.30172	-0.536011	-1.9148	-1.89817	0.513939	-1.10754	-0.962676	-1.15989	-1.59779	-1.37871
	309	-1.10109	-0.674774	-0.916244	-0.782275	-0.848787	-0.721855	-0.791126	-0.795954	-1.56137	-1.00376	0.752618	0.45051	-1.68165	-0.729306	-0.745188	-1.30172	-1.27511	-0.219635	-1.13278	-1.18442	-1.10754	-0.14745	-1.15989	-0.841632	-0.59068
	310	-1.10109	-0.674774	-0.916244	-1.5942	-0.848787	-1.48066	-1.55055	-1.51219	-0.764754	-1.00376	-1.83357	-2.0483	-1.68165	-1.53886	-1.50897	-1.30172	-1.27511	-1.9148	-1.13278	-1.18442	-1.10754	-1.7779	-1.15989	-1.59779	-1.37871
	311	-1.85842	-0.674774	-1.72552	-0.782275	-1.52758	-1.48066	-1.55055	-1.51219	-1.56137	-1.00376	-1.83357	-1.21536	-1.68165	-0.729306	-0.745188	-0.638753	-0.536011	-1.9148	-1.89817	-2.0336	-1.85413	-1.7779	0.561235	-0.0854782	0.19735
	312	-1.10109	-0.674774	-0.916244	-1.5942	-0.848787	-1.48066	-0.0316979	-1.51219	-0.764754	-1.00376	-0.109444	-1.21536	-1.68165	-0.729306	0.0185965	-1.30172	-0.536011	-1.9148	-1.89817	-0.335242	-0.360958	-0.962676	-1.15989	-1.59779	-1.37871
	313	-1.10109	-0.674774	-1.72552	-0.782275	-0.848787	-1.48066	-0.791126	-0.795954	-0.764754	-1.00376	-0.971507	-1.21536	-0.926813	-0.729306	-1.50897	-1.30172	-0.536011	-1.06722	-1.13278	-2.0336	-1.85413	-1.7779	-1.15989	-1.59779	-1.37871
	314	-1.10109	-0.674774	-0.916244	-1.5942	-0.848787	-1.48066	-0.0316979	-1.51219	0.828484	-1.00376	-0.109444	-1.21536	-1.68165	-0.729306	0.0185965	-1.30172	-0.536011	-1.9148	-1.89817	-1.18442	-1.10754	-0.962676	-1.15989	-1.59779	-1.37871
	315	-1.10109	-0.674774	-0.916244	-0.782275	-0.848787	0.0369505	-0.0316979	-0.07972	-1.56137	-1.00376	0.752618	0.45051	-1.68165	-0.729306	-0.745188	-1.30172	-1.27511	-1.06722	-0.367389	-1.18442	-1.10754	-0.14745	-1.15989	-0.841632	-0.59068
	316	-1.10109	-0.674774	-0.916244	-0.782275	-0.848787	-0.721855	-0.791126	-0.795954	-1.56137	-1.00376	0.752618	0.45051	-1.68165	-0.729306	-0.745188	-1.30172	-1.27511	-1.06722	-0.367389	-1.18442	-1.10754	-0.14745	-1.15989	-0.841632	-0.59068
	317	-1.10109	-0.674774	-0.916244	-1.5942	-0.169993	0.795756	1.48716	0.636514	-1.56137	-1.78055	-1.83357	-1.21536	-0.171972	0.0802518	0.0185965	0.687179	0.942197	-1.06722	-1.13278	1.36312	0.385628	0.667777	-0.299325	0.670675	0.985381
	318	0.413568	0.864889	-0.106965	-0.782275	-1.52758	-1.48066	-1.55055	-1.51219	-0.764754	-0.226959	-0.109444	0.45051	-0.926813	-0.729306	-1.50897	-1.30172	-0.536011	-1.9148	-1.89817	-2.0336	-1.85413	-0.962676	-0.299325	-1.59779	-1.37871
	319	-1.10109	-0.674774	-0.916244	-1.5942	-0.848787	-1.48066	-0.0316979	-1.51219	-0.764754	-1.00376	-0.109444	-1.21536	-1.68165	-0.729306	0.0185965	-1.30172	-0.536011	-1.9148	-1.89817	-0.335242	-0.360958	-0.962676	-1.15989	-1.59779	-1.37871
	320	-1.10109	-0.674774	-1.72552	-0.782275	-1.52758	-1.48066	-1.55055	-1.51219	-0.764754	-1.00376	-0.971507	-1.21536	-1.68165	-1.53886	-1.50897	-1.30172	-0.536011	-1.9148	-1.13278	-1.18442	-1.10754	-1.7779	-1.15989	-0.841632	-0.59068
	321	-1.85842	-1.44461	-1.72552	-1.5942	-1.52758	-1.48066	-1.55055	-1.51219	-0.764754	-1.00376	-0.971507	-2.0483	-1.68165	-0.729306	-1.50897	-1.30172	-1.27511	-1.06722	-1.13278	-2.0336	-1.10754	-1.7779	-1.15989	-0.841632	-1.37871
	322	-1.85842	-1.44461	-0.916244	-0.782275	-0.848787	-1.48066	-1.55055	-0.795954	-1.56137	-1.78055	-1.83357	-1.21536	-0.926813	-1.53886	-0.745188	-0.638753	-1.27511	-1.9148	-1.89817	-2.0336	-1.85413	-1.7779	-1.15989	-1.59779	-0.59068
	323	-1.85842	-0.674774	-0.916244	-0.782275	-0.848787	-1.48066	-1.55055	-0.795954	-1.56137	-1.78055	-1.83357	-1.21536	-0.926813	-1.53886	-1.50897	-1.30172	-1.27511	-1.06722	-1.89817	-2.0336	-1.85413	-1.7779	-1.15989	-1.59779	-0.59068
	324	-1.85842	-1.44461	-1.72552	-1.5942	-1.52758	-1.48066	-1.55055	-1.51219	-1.56137	-1.78055	-1.83357	-1.21536	-1.68165	-1.53886	-1.50897	-0.638753	-0.536011	-1.9148	-1.89817	-2.0336	-1.85413	-1.7779	-1.15989	-1.59779	-1.37871
	325	1.1709	-0.674774	-1.72552	-0.782275	0.5088	0.795756	-0.0316979	-0.795954	0.828484	-1.78055	-0.109444	1.28345	-1.68165	-0.729306	0.0185965	0.687179	1.6813	-1.06722	-1.13278	0.513939	-1.85413	1.483	-1.15989	-0.841632	0.19735
	326	-1.10109	-0.674774	-1.72552	-0.782275	0.5088	0.795756	-0.791126	-0.795954	-1.56137	-1.00376	-0.971507	-1.21536	-1.68165	-0.729306	0.0185965	0.687179	0.942197	-1.06722	-1.13278	-0.335242	-1.85413	0.667777	-0.299325	-0.841632	0.19735
	327	-1.85842	-1.44461	-0.916244	-0.782275	-0.848787	-1.48066	-1.55055	-1.51219	-1.56137	-1.78055	-0.971507	-1.21536	-1.68165	-1.53886	-1.50897	-1.30172	-1.27511	-1.9148	-1.13278	-2.0336	-1.10754	-1.7779	-1.15989	-1.59779	-1.37871
	328	-1.85842	-0.674774	-0.916244	-0.782275	-0.848787	-0.721855	-0.791126	-0.795954	-1.56137	-1.00376	-0.971507	-1.21536	-1.68165	-1.53886	-1.50897	-0.638753	-0.536011	-1.06722	-1.13278	-1.18442	-1.10754	-1.7779	-1.15989	-1.59779	-1.37871
	329	-1.85842	-0.674774	-1.72552	-0.782275	-1.52758	-1.48066	-1.55055	-1.51219	-1.56137	-1.78055	-1.83357	-2.0483	-0.926813	-0.729306	-1.50897	-1.30172	-0.536011	-1.9148	-1.13278	-2.0336	-1.85413	-0.962676	-1.15989	-1.59779	-1.37871
	330	-1.10109	-0.674774	-0.916244	-1.5942	-0.848787	-1.48066	-0.791126	-0.795954	-0.764754	-1.00376	-0.971507	-2.0483	-1.68165	-1.53886	-1.50897	-0.638753	-0.536011	-1.06722	-1.89817	-2.0336	-1.85413	-1.7779	-1.15989	-1.59779	-1.37871
	331	-1.10109	-0.674774	-0.916244	-0.782275	-0.848787	-1.48066	-1.55055	-1.51219	-0.764754	-1.00376	-1.83357	-2.0483	-0.926813	-1.53886	-0.745188	-1.30172	-1.27511	-1.06722	-1.13278	-2.0336	-1.85413	-1.7779	-1.15989	-1.59779	-1.37871
	332	-1.85842	-1.44461	-1.72552	-0.782275	-0.848787	0.0369505	-0.0316979	-0.795954	-1.56137	-1.78055	-0.971507	-1.21536	-0.926813	-0.729306	-0.745188	-1.30172	-1.27511	-0.219635	-1.13278	-1.18442	-0.360958	-1.7779	-0.299325	-0.841632	-0.59068
	333	-1.10109	-0.674774	-0.916244	-1.5942	-1.52758	-1.48066	-0.791126	-0.795954	-1.56137	-1.00376	-0.971507	-1.21536	-0.171972	0.0802518	0.0185965	-0.638753	-0.536011	-0.219635	-0.367389	-1.18442	-1.10754	-1.7779	-1.15989	-1.59779	-1.37871
	334	-1.10109	-1.44461	-1.72552	-1.5942	-1.52758	-1.48066	-1.55055	-1.51219	-1.56137	-1.00376	-0.971507	-1.21536	-0.926813	-0.729306	-1.50897	-1.30172	-1.27511	-1.9148	-1.89817	-1.18442	-1.10754	-1.7779	-1.15989	-0.841632	-0.59068
	335	-1.85842	-1.44461	-1.72552	-1.5942	-0.848787	-0.721855	-0.791126	-0.795954	-1.56137	-1.78055	-1.83357	-2.0483	-0.926813	-0.729306	-0.745188	-0.638753	-0.536011	-1.06722	-0.367389	-0.335242	-1.85413	-1.7779	-0.299325	-0.841632	-0.59068
	336	-1.10109	-0.674774	-0.916244	-0.782275	-0.848787	-0.721855	-0.791126	-0.795954	-1.56137	-1.78055	-1.83357	-2.0483	-0.926813	-0.729306	-0.745188	-0.638753	-0.536011	-1.06722	-1.13278	-1.18442	-1.10754	-0.962676	-0.299325	-0.841632	-0.59068
	337	-1.10109	-0.674774	-0.916244	-1.5942	-1.52758	-1.48066	-1.55055	-1.51219	-1.56137	-1.00376	-0.971507	-1.21536	-0.926813	-0.729306	-0.745188	-1.30172	-1.27511	-1.06722	-1.13278	-2.0336	-1.85413	-1.7779	-1.15989	-0.841632	-0.59068
	338	-1.85842	-1.44461	-1.72552	-1.5942	-1.52758	-1.48066	-1.55055	-1.51219	-0.764754	-1.78055	-1.83357	-2.0483	-1.68165	-1.53886	-1.50897	-1.30172	-1.27511	-1.9148	-1.89817	-2.0336	-1.85413	-1.7779	-1.15989	-1.59779	-1.37871
	339	-0.343762	-0.674774	-0.916244	-1.5942	-1.52758	-1.48066	-1.55055	-1.51219	0.828484	1.32663	-0.109444	0.45051	-1.68165	-1.53886	-1.50897	-1.30172	-1.27511	-0.219635	-1.89817	-2.0336	-1.85413	-1.7779	-1.15989	-1.59779	-1.37871
	340	-0.343762	-0.674774	-0.916244	-1.5942	-1.52758	-1.48066	-1.55055	-0.795954	0.828484	1.32663	-0.109444	0.45051	-0.926813	0.0802518	-1.50897	-1.30172	-1.27511	-0.219635	-1.89817	-2.0336	-1.85413	-1.7779	-1.15989	-1.59779	-1.37871
	341	-1.10109	-0.674774	-0.916244	-0.782275	-0.848787	-1.48066	-0.791126	-0.795954	-1.56137	-0.226959	0.752618	0.45051	-1.68165	-1.53886	-1.50897	-1.30172	-1.27511	-1.06722	-1.13278	-1.18442	-1.10754	-0.962676	-0.299325	-0.841632	-0.59068
	342	0.413568	0.864889	0.702313	0.841581	-1.52758	-1.48066	-0.791126	-1.51219	0.828484	1.32663	-0.109444	1.28345	-0.926813	0.0802518	0.0185965	-1.30172	-1.27511	0.62795	-0.367389	-1.18442	-1.10754	-0.962676	-0.299325	-0.841632	-0.59068
	343	0.413568	0.864889	0.702313	0.841581	-1.52758	-1.48066	-0.791126	-1.51219	0.828484	1.32663	0.752618	1.28345	-0.926813	0.0802518	0.0185965	-1.30172	-1.27511	0.62795	-0.367389	-1.18442	-1.10754	-0.962676	-0.299325	-0.841632	-0.59068
	344	-1.85842	-1.44461	-1.72552	-1.5942	-1.52758	-1.48066	-0.791126	-1.51219	0.0318648	-1.00376	-0.109444	-2.0483	-0.926813	-0.729306	0.0185965	-1.30172	-1.27511	-1.9148	-1.89817	-2.0336	-1.85413	-1.7779	-1.15989	-1.59779	-1.37871
	345	-1.10109	-0.674774	-0.916244	-0.782275	-0.848787	-1.48066	-0.0316979	-0.795954	-1.56137	-1.78055	-0.971507	-0.382426	-0.171972	-0.729306	-0.745188	-0.638753	-0.536011	-1.06722	-1.13278	-2.0336	-1.85413	-0.962676	-1.15989	-0.841632	-0.59068
	346	-1.10109	-1.44461	-0.916244	-0.782275	-0.848787	-0.721855	-0.0316979	-0.795954	-1.56137	-1.78055	-0.971507	-0.382426	-0.171972	-0.729306	0.0185965	-0.638753	-0.536011	-1.06722	-1.13278	-2.0336	-1.85413	-0.962676	-0.299325	-0.841632	-0.59068
	347	-1.10109	-1.44461	-1.72552	-0.782275	-0.848787	-1.48066	-0.0316979	-0.07972	-1.56137	-1.78055	-0.971507	-0.382426	-0.926813	-1.53886	0.78238	-1.30172	-1.27511	-1.9148	-1.89817	-2.0336	-1.10754	-0.962676	-1.15989	-0.841632	-0.59068
	348	-1.85842	-1.44461	-1.72552	-1.5942	-1.52758	-1.48066	-1.55055	-1.51219	-1.56137	-1.78055	-1.83357	-2.0483	-1.68165	-1.53886	-1.50897	-1.30172	-1.27511	-1.9148	-1.89817	-2.0336	-1.85413	-1.7779	-1.15989	-1.59779	-1.37871
	349	-1.85842	-1.44461	-1.72552	-1.5942	-1.52758	-1.48066	-1.55055	-1.51219	-1.56137	-1.78055	-1.83357	-2.0483	-1.68165	-1.53886	-1.50897	-1.30172	-1.27511	-1.9148	-1.89817	-2.0336	-1.85413	-1.7779	-1.15989	-1.59779	-1.37871
	350	-1.10109	0.864889	-0.916244	-0.782275	-0.848787	-0.721855	-1.55055	-1.51219	0.828484	0.549836	-0.109444	0.45051	0.582868	1.69937	-1.50897	-0.638753	-0.536011	-1.06722	0.398004	0.513939	0.385628	0.667777	1.4218	-0.841632	0.985381
	351	1.1709	1.63472	1.51159	1.65351	-1.52758	1.55456	-0.0316979	0.636514	0.828484	1.32663	0.752618	0.45051	0.582868	-0.729306	1.54616	0.687179	-0.536011	0.62795	1.1634	1.36312	1.13221	1.483	1.4218	1.42683	1.77341
	352	-0.343762	0.864889	-0.106965	-0.782275	0.5088	-0.721855	0.72773	0.636514	0.828484	0.549836	0.752618	0.45051	0.582868	0.889809	0.0185965	0.687179	-0.536011	0.62795	0.398004	0.513939	0.385628	-0.14745	-0.299325	-0.841632	-0.59068
	353	1.1709	-0.674774	0.702313	1.65351	1.18759	0.795756	-0.0316979	1.35275	0.0318648	0.549836	0.752618	-0.382426	0.582868	1.69937	0.78238	1.35015	0.942197	0.62795	1.1634	0.513939	0.385628	0.667777	0.561235	0.670675	-0.59068
	354	1.1709	-0.674774	-0.106965	0.841581	0.5088	0.795756	-0.0316979	0.636514	-0.764754	0.549836	0.752618	0.45051	0.582868	0.0802518	0.78238	0.687179	0.203093	0.62795	-0.367389	0.513939	1.13221	0.667777	-1.15989	0.670675	-0.59068
	355	0.413568	0.864889	-0.106965	-1.5942	1.18759	0.795756	1.48716	0.636514	0.828484	0.549836	-0.109444	0.45051	0.582868	0.0802518	0.0185965	0.687179	0.203093	0.62795	1.1634	0.513939	1.13221	0.667777	0.561235	-0.0854782	0.985381
	356	0.413568	0.0950575	-0.106965	0.029653	-0.169993	0.0369505	-0.0316979	-0.07972	0.0318648	0.549836	0.752618	-0.382426	-0.171972	0.0802518	0.0185965	0.0242127	0.203093	-0.219635	-0.367389	-0.335242	-0.360958	-0.14745	0.561235	-0.0854782	0.19735
	357	0.413568	0.864889	-0.106965	0.029653	-0.169993	0.795756	-0.0316979	1.35275	0.828484	0.549836	-0.109444	-0.382426	0.582868	-0.729306	-0.745188	1.35015	0.203093	-0.219635	1.1634	0.513939	1.13221	0.667777	-0.299325	0.670675	0.985381
	358	0.413568	-0.674774	0.702313	0.029653	0.5088	0.795756	-0.0316979	1.35275	0.828484	0.549836	0.752618	-0.382426	0.582868	1.69937	0.78238	0.687179	0.203093	0.62795	1.1634	0.513939	1.13221	0.667777	0.561235	0.670675	-0.59068
	359	0.413568	1.63472	1.51159	1.65351	-1.52758	-0.721855	-0.791126	-0.795954	-1.56137	-0.226959	-0.109444	0.45051	-0.171972	0.0802518	0.0185965	-1.30172	-1.27511	0.62795	-0.367389	-0.335242	-0.360958	1.483	-1.15989	-1.59779	-1.37871
	360	-0.343762	1.63472	1.51159	1.65351	-1.52758	-0.721855	-0.791126	-0.795954	0.0318648	-0.226959	0.752618	1.28345	-0.171972	0.0802518	0.0185965	-1.30172	-1.27511	0.62795	-0.367389	-0.335242	-0.360958	1.483	-1.15989	-1.59779	-1.37871
	361	0.413568	1.63472	1.51159	1.65351	-1.52758	-0.721855	-0.791126	-0.795954	0.0318648	-0.226959	0.752618	1.28345	-0.171972	0.0802518	0.0185965	-1.30172	-1.27511	0.62795	-0.367389	-0.335242	-0.360958	1.483	-1.15989	-1.59779	-1.37871
	362	1.1709	1.63472	1.51159	1.65351	1.18759	1.55456	1.48716	1.35275	0.0318648	-1.78055	1.61468	0.45051	1.33771	1.69937	1.54616	1.35015	1.6813	1.47553	1.1634	1.36312	1.13221	1.483	2.28236	1.42683	1.77341
	363	0.413568	-1.44461	-0.916244	0.029653	0.5088	-1.48066	-0.0316979	-1.51219	-1.56137	-1.78055	-0.971507	-1.21536	-0.171972	-1.53886	0.78238	-1.30172	-1.27511	-0.219635	-1.89817	-0.335242	-1.85413	-1.7779	-0.299325	-0.0854782	-1.37871
	364	1.1709	1.63472	1.51159	1.65351	0.5088	0.795756	0.72773	1.35275	-0.764754	0.549836	0.752618	0.45051	-1.68165	-1.53886	-1.50897	-1.30172	-1.27511	1.47553	1.1634	1.36312	1.13221	0.667777	-0.299325	0.670675	0.985381
	365	1.1709	1.63472	1.51159	1.65351	1.18759	0.795756	0.72773	1.35275	0.828484	1.32663	1.61468	1.28345	-1.68165	-1.53886	-1.50897	-1.30172	-1.27511	1.47553	1.1634	1.36312	1.13221	0.667777	1.4218	0.670675	0.985381
	366	1.1709	1.63472	1.51159	1.65351	0.5088	0.795756	0.72773	0.636514	0.828484	1.32663	1.61468	1.28345	1.33771	-1.53886	-1.50897	-1.30172	-1.27511	1.47553	1.1634	1.36312	1.13221	0.667777	1.4218	0.670675	0.985381
	367	1.1709	1.63472	1.51159	1.65351	0.5088	0.795756	0.72773	0.636514	-0.764754	0.549836	0.752618	0.45051	1.33771	-1.53886	-1.50897	-1.30172	-1.27511	1.47553	1.1634	1.36312	1.13221	1.483	1.4218	1.42683	0.985381
	368	1.1709	1.63472	0.702313	1.65351	1.18759	0.0369505	-0.0316979	0.636514	-0.764754	-1.00376	-0.109444	0.45051	1.33771	-0.729306	-0.745188	-0.638753	-1.27511	0.62795	-0.367389	1.36312	1.13221	1.483	2.28236	1.42683	1.77341
	369	-0.343762	1.63472	0.702313	0.841581	-1.52758	-0.721855	-0.791126	-0.795954	0.0318648	-0.226959	0.752618	1.28345	-0.171972	0.0802518	0.0185965	-1.30172	-1.27511	0.62795	-0.367389	0.513939	0.385628	1.483	-1.15989	-1.59779	-1.37871
	370	-1.85842	-1.44461	-1.72552	-1.5942	0.5088	0.795756	0.72773	-0.07972	-1.56137	-1.78055	-1.83357	-2.0483	0.582868	0.889809	1.54616	0.687179	0.203093	-1.9148	-1.89817	-2.0336	-1.85413	0.667777	0.561235	0.670675	0.985381
	371	-0.343762	-0.674774	-0.916244	-0.782275	-0.848787	-0.721855	-0.791126	-0.795954	0.828484	0.549836	0.752618	0.45051	-0.926813	-0.729306	-0.745188	-0.638753	-0.536011	-1.06722	0.398004	0.513939	0.385628	0.667777	-0.299325	-0.841632	-0.59068
	372	-0.343762	1.63472	1.51159	0.029653	0.5088	0.795756	-0.0316979	-0.07972	-1.56137	-0.226959	0.752618	-1.21536	1.33771	-0.729306	1.54616	-1.30172	-1.27511	-0.219635	0.398004	0.513939	0.385628	1.483	-1.15989	0.670675	0.985381
	373	-0.343762	1.63472	1.51159	0.029653	0.5088	0.795756	-0.0316979	-0.07972	-1.56137	-0.226959	0.752618	-1.21536	1.33771	-0.729306	1.54616	-1.30172	-1.27511	-0.219635	0.398004	0.513939	0.385628	1.483	-1.15989	0.670675	0.985381
	374	-0.343762	0.864889	0.702313	0.029653	0.5088	0.795756	-0.0316979	-0.07972	-1.56137	-0.226959	0.752618	-1.21536	1.33771	-0.729306	1.54616	-1.30172	-1.27511	-0.219635	0.398004	0.513939	0.385628	1.483	-1.15989	0.670675	0.985381
	375	-0.343762	1.63472	1.51159	0.029653	0.5088	0.795756	-0.0316979	-0.795954	-1.56137	-0.226959	0.752618	-1.21536	1.33771	0.0802518	0.78238	-1.30172	-1.27511	-0.219635	0.398004	0.513939	0.385628	1.483	-1.15989	0.670675	0.985381
	376	1.1709	1.63472	1.51159	1.65351	0.5088	-0.721855	-0.791126	0.636514	-1.56137	-0.226959	-0.109444	0.45051	0.582868	-1.53886	-1.50897	-1.30172	-1.27511	0.62795	0.398004	0.513939	0.385628	0.667777	1.4218	0.670675	0.985381
	377	-0.343762	1.63472	1.51159	0.029653	0.5088	0.795756	-0.0316979	-0.07972	-1.56137	-0.226959	0.752618	-1.21536	1.33771	-0.729306	1.54616	-1.30172	-1.27511	-0.219635	0.398004	0.513939	0.385628	1.483	-1.15989	0.670675	0.985381
	378	-0.343762	1.63472	1.51159	0.029653	0.5088	0.795756	-0.0316979	-0.07972	-1.56137	-0.226959	0.752618	-1.21536	1.33771	-0.729306	1.54616	-1.30172	-1.27511	-0.219635	0.398004	0.513939	0.385628	1.483	-1.15989	0.670675	0.985381
	379	-0.343762	-0.674774	0.702313	0.029653	-0.169993	-1.48066	-0.791126	-1.51219	0.0318648	0.549836	0.752618	-0.382426	-0.926813	-0.729306	-1.50897	-1.30172	-1.27511	-1.06722	-0.367389	0.513939	-0.360958	-0.14745	0.561235	0.670675	0.985381
	380	0.413568	0.864889	-0.916244	-0.782275	-0.848787	-1.48066	-1.55055	-1.51219	-0.764754	0.549836	0.752618	1.28345	0.582868	0.0802518	0.0185965	-1.30172	-1.27511	-1.06722	0.398004	0.513939	-1.10754	0.667777	-0.299325	-0.841632	-0.59068
	381	0.413568	0.864889	-0.916244	-0.782275	-0.848787	-1.48066	-1.55055	-1.51219	-0.764754	0.549836	0.752618	1.28345	0.582868	0.0802518	0.0185965	-1.30172	-1.27511	-1.06722	-1.13278	-1.18442	0.385628	-0.962676	-0.299325	-0.841632	-0.59068
	382	0.413568	0.864889	0.702313	-0.782275	-0.848787	-0.721855	-0.791126	-0.795954	0.828484	-0.226959	-0.109444	1.28345	0.582868	0.889809	0.78238	-1.30172	-1.27511	-1.06722	0.398004	0.513939	0.385628	-0.962676	1.4218	-0.841632	-0.59068
	383	-1.85842	-1.44461	-1.72552	0.029653	-0.169993	-1.48066	0.72773	-0.795954	-0.764754	-1.78055	-0.971507	-2.0483	-0.926813	-1.53886	0.78238	-1.30172	0.942197	-1.9148	-0.367389	0.513939	-1.10754	-1.7779	-0.299325	-1.59779	0.985381
	384	0.413568	-1.44461	1.51159	0.029653	-1.52758	-0.721855	-0.791126	-0.795954	1.6251	-0.226959	-0.109444	-1.21536	-0.171972	-0.729306	0.78238	-0.638753	-1.27511	0.62795	-1.89817	-0.335242	-1.85413	0.667777	2.28236	1.42683	1.77341
	385	-1.10109	-1.44461	-0.916244	-0.782275	-1.52758	-0.721855	-0.791126	-0.795954	-0.764754	-1.78055	-0.971507	-1.21536	0.582868	-0.729306	0.78238	-0.638753	-1.27511	-1.9148	-1.13278	0.513939	-1.10754	-1.7779	-1.15989	-1.59779	-1.37871
	386	0.413568	-1.44461	1.51159	0.841581	1.18759	0.795756	0.72773	0.636514	0.828484	1.32663	0.752618	0.45051	0.582868	0.889809	0.78238	1.35015	1.6813	1.47553	0.398004	-0.335242	-0.360958	1.483	2.28236	1.42683	1.77341
	387	-1.10109	-1.44461	-0.916244	-1.5942	-1.52758	-0.721855	-0.791126	-0.795954	-0.764754	-1.78055	-0.971507	-1.21536	0.582868	-0.729306	0.78238	-0.638753	-0.536011	-1.06722	0.398004	-1.18442	-1.10754	-1.7779	-1.15989	-1.59779	-1.37871
	388	0.413568	-1.44461	1.51159	0.841581	1.18759	0.795756	0.72773	0.636514	0.0318648	1.32663	0.752618	0.45051	0.582868	0.889809	1.54616	1.35015	1.6813	1.47553	0.398004	-0.335242	-0.360958	1.483	2.28236	1.42683	1.77341
	389	0.413568	0.0950575	-0.916244	0.029653	-0.169993	0.0369505	-0.791126	-0.07972	-0.764754	-0.226959	0.752618	-0.382426	-0.926813	0.0802518	-0.745188	0.0242127	-0.536011	-0.219635	-0.367389	-1.18442	-0.360958	-0.14745	0.561235	-0.0854782	0.19735
	390	0.413568	-0.674774	-0.106965	0.841581	0.5088	0.0369505	-0.791126	0.636514	0.0318648	-1.78055	-1.83357	-1.21536	-0.171972	-0.729306	0.0185965	0.0242127	-0.536011	-0.219635	-1.13278	-1.18442	-0.360958	-0.14745	1.4218	-0.841632	0.19735
	391	-0.343762	-1.44461	-0.916244	-1.5942	-1.52758	-1.48066	-1.55055	-1.51219	0.0318648	-1.78055	-0.971507	-1.21536	-1.68165	-0.729306	-0.745188	-1.30172	-0.536011	-1.9148	-1.13278	1.36312	0.385628	-1.7779	-1.15989	-1.59779	-1.37871
	392	0.413568	0.864889	-1.72552	1.65351	1.18759	0.795756	0.72773	0.636514	0.0318648	1.32663	0.752618	0.45051	0.582868	0.889809	0.78238	1.35015	1.6813	-1.06722	1.1634	0.513939	-0.360958	-0.14745	2.28236	1.42683	1.77341
	393	1.1709	0.864889	-1.72552	1.65351	1.18759	0.795756	0.72773	0.636514	0.0318648	0.549836	-0.109444	-0.382426	0.582868	0.889809	0.78238	1.35015	1.6813	1.47553	0.398004	-0.335242	-0.360958	1.483	2.28236	1.42683	1.77341
	394	1.1709	0.864889	-1.72552	0.029653	-1.52758	-1.48066	-0.791126	-1.51219	0.828484	-1.78055	-0.109444	-2.0483	0.582868	1.69937	-1.50897	-1.30172	-1.27511	0.62795	-1.13278	0.513939	-1.85413	-0.962676	-0.299325	-1.59779	-1.37871
	395	-1.10109	0.864889	1.51159	0.029653	-0.169993	0.0369505	0.72773	-0.795954	1.6251	-0.226959	-0.109444	-1.21536	-0.926813	0.889809	-0.745188	0.687179	0.203093	-0.219635	-1.13278	-0.335242	1.13221	0.667777	-0.299325	-0.0854782	0.985381
	396	-1.10109	0.0950575	-0.106965	-1.5942	-1.52758	-1.48066	-1.55055	-1.51219	0.0318648	-1.78055	-0.109444	-1.21536	1.33771	1.69937	1.54616	1.35015	1.6813	-1.9148	-1.13278	-1.18442	-1.85413	-1.7779	-1.15989	-1.59779	-1.37871
	397	-1.85842	-1.44461	-1.72552	-0.782275	-0.848787	0.0369505	-0.0316979	-0.795954	-1.56137	-1.78055	-0.971507	-1.21536	-0.926813	-0.729306	-0.745188	-1.30172	-1.27511	-0.219635	-1.13278	-1.18442	-0.360958	-1.7779	-0.299325	-0.841632	-0.59068
	398	-0.343762	-0.674774	-0.106965	-0.782275	-1.52758	-0.721855	-1.55055	0.636514	0.828484	-1.78055	-0.971507	-2.0483	-1.68165	0.0802518	-0.745188	-1.30172	-0.536011	-1.9148	-1.89817	1.36312	-1.85413	-1.7779	-0.299325	-1.59779	0.19735
	399	-1.85842	0.0950575	-1.72552	-1.5942	-0.169993	-0.721855	-0.791126	-1.51219	-1.56137	-1.00376	-0.109444	-2.0483	1.33771	0.889809	1.54616	0.0242127	0.203093	1.47553	-0.367389	1.36312	-1.10754	1.483	0.561235	-1.59779	-1.37871
	400	-1.85842	0.0950575	-1.72552	0.029653	0.5088	1.55456	-0.0316979	-1.51219	-0.764754	-0.226959	-1.83357	0.45051	-0.171972	1.69937	-1.50897	1.35015	-1.27511	-1.9148	-1.89817	0.513939	-1.85413	-1.7779	0.561235	-0.0854782	-1.37871
	401	0.413568	-1.44461	-0.106965	1.65351	-0.169993	0.0369505	1.48716	-1.51219	-0.764754	-1.00376	0.752618	-2.0483	-1.68165	0.0802518	-1.50897	-1.30172	0.203093	-0.219635	-1.89817	-2.0336	1.13221	-1.7779	0.561235	-1.59779	0.985381
	402	-1.85842	0.0950575	-0.106965	0.029653	-0.848787	-1.48066	-1.55055	-1.51219	0.828484	0.549836	0.752618	0.45051	-1.68165	-1.53886	-1.50897	-1.30172	-1.27511	-1.06722	-1.13278	-2.0336	-1.10754	-1.7779	-1.15989	-1.59779	-0.59068
	403	1.1709	-1.44461	-0.106965	-1.5942	-0.169993	1.55456	-1.55055	-0.07972	0.0318648	-1.78055	-0.971507	-0.382426	-1.68165	-1.53886	1.54616	-1.30172	-0.536011	-1.9148	0.398004	-2.0336	-0.360958	-1.7779	0.561235	-1.59779	0.19735
	404	-0.343762	-1.44461	-0.106965	-1.5942	-1.52758	0.0369505	-1.55055	-0.07972	-1.56137	-1.78055	0.752618	-1.21536	-1.68165	-0.729306	0.0185965	-1.30172	-0.536011	-1.9148	-1.89817	0.513939	-1.85413	-1.7779	0.561235	-1.59779	-1.37871
	405	-0.343762	-1.44461	-0.106965	-1.5942	-1.52758	0.0369505	-1.55055	0.636514	0.828484	-1.78055	-1.83357	0.45051	-1.68165	0.0802518	-1.50897	0.0242127	-1.27511	-1.9148	0.398004	-2.0336	0.385628	-1.7779	-1.15989	-0.0854782	-1.37871
	406	-1.85842	0.864889	-0.106965	-1.5942	-0.169993	-1.48066	0.72773	-1.51219	0.0318648	-1.78055	-0.109444	-2.0483	-1.68165	0.889809	-1.50897	-1.30172	0.942197	-0.219635	-1.89817	-0.335242	0.385628	0.667777	0.561235	-1.59779	-1.37871
	407	0.413568	-1.44461	-0.106965	0.841581	0.5088	-1.48066	-0.0316979	0.636514	0.828484	-0.226959	-0.109444	0.45051	-1.68165	0.889809	-1.50897	0.687179	0.203093	-1.9148	0.398004	-0.335242	-1.85413	0.667777	-1.15989	0.670675	-1.37871
	408	-0.343762	0.0950575	-1.72552	-1.5942	-0.848787	0.0369505	-0.0316979	-0.795954	0.828484	-1.78055	-1.83357	-2.0483	-0.926813	-0.729306	-0.745188	-0.638753	-0.536011	0.62795	-1.89817	0.513939	0.385628	-0.962676	-1.15989	-0.841632	-1.37871
	409	-0.343762	0.0950575	-0.916244	-0.782275	-1.52758	-1.48066	-1.55055	-1.51219	-1.56137	-0.226959	-0.971507	-1.21536	-1.68165	-1.53886	-1.50897	-1.30172	-1.27511	-0.219635	-0.367389	-1.18442	-1.10754	-1.7779	-1.15989	-1.59779	-1.37871
	410	0.413568	0.864889	-0.916244	0.841581	-0.848787	-0.721855	0.72773	-0.795954	-0.764754	-0.226959	0.752618	-1.21536	-0.926813	-0.729306	-1.50897	-1.30172	-1.27511	-1.06722	0.398004	0.513939	0.385628	-0.962676	-1.15989	-0.841632	-0.59068
	411	0.413568	0.864889	-0.916244	0.841581	-0.848787	-0.721855	0.72773	-0.795954	-1.56137	-1.78055	0.752618	1.28345	-0.926813	-0.729306	-1.50897	-1.30172	-1.27511	-1.06722	0.398004	0.513939	0.385628	-0.962676	-1.15989	-0.841632	-0.59068
	412	0.413568	1.63472	-0.106965	0.029653	-1.52758	-1.48066	-1.55055	-1.51219	-0.764754	1.32663	0.752618	1.28345	-0.171972	0.889809	0.78238	-1.30172	-1.27511	0.62795	-1.13278	-1.18442	-1.10754	-0.962676	-0.299325	-1.59779	-1.37871
	413	0.413568	-0.674774	-1.72552	0.841581	-1.52758	-1.48066	-1.55055	-1.51219	0.828484	1.32663	0.752618	1.28345	0.582868	0.889809	0.78238	-1.30172	-1.27511	-1.06722	-1.13278	-1.18442	-1.10754	-1.7779	-1.15989	-1.59779	-1.37871
	414	-1.10109	-0.674774	0.702313	0.029653	-1.52758	-1.48066	-1.55055	-1.51219	0.828484	1.32663	0.752618	-0.382426	0.582868	0.889809	-1.50897	-1.30172	-1.27511	-0.219635	-1.89817	-2.0336	-1.85413	-1.7779	-1.15989	-1.59779	-1.37871
	415	-1.10109	-0.674774	-0.916244	1.65351	-1.52758	-1.48066	-1.55055	-1.51219	0.828484	-1.00376	0.752618	0.45051	-0.926813	-1.53886	-0.745188	-0.638753	-1.27511	-1.06722	-1.13278	-1.18442	-1.10754	-0.962676	-0.299325	-1.59779	-1.37871
	416	-1.10109	0.0950575	-0.106965	0.029653	-1.52758	-1.48066	-1.55055	-1.51219	0.0318648	1.32663	-0.109444	1.28345	-1.68165	0.0802518	-1.50897	-1.30172	-1.27511	-0.219635	-0.367389	0.513939	-0.360958	-0.14745	-1.15989	-1.59779	-1.37871
	417	-1.10109	0.864889	0.702313	0.029653	-0.848787	-1.48066	-1.55055	-1.51219	-0.764754	0.549836	0.752618	1.28345	-0.171972	-0.729306	-0.745188	-0.638753	-1.27511	0.62795	0.398004	0.513939	0.385628	-0.14745	-0.299325	-0.841632	0.985381
	418	-0.343762	-0.674774	0.702313	-0.782275	-0.169993	-0.721855	-0.0316979	-0.795954	-0.764754	-0.226959	-0.971507	-0.382426	-0.926813	-0.729306	0.0185965	0.0242127	-0.536011	0.62795	-1.13278	0.513939	-1.85413	-0.14745	0.561235	-0.0854782	0.985381
	419	-1.10109	0.864889	0.702313	0.841581	-0.848787	-0.721855	-0.791126	-0.795954	0.828484	0.549836	0.752618	0.45051	0.582868	0.0802518	0.0185965	-0.638753	-0.536011	-0.219635	-0.367389	0.513939	-0.360958	-0.14745	-0.299325	-0.841632	-0.59068
	420	-1.10109	0.864889	0.702313	-0.782275	-0.848787	-0.721855	-0.791126	-0.795954	0.828484	0.549836	0.752618	0.45051	0.582868	0.0802518	0.0185965	-0.638753	-0.536011	-0.219635	-0.367389	0.513939	-0.360958	-0.14745	-0.299325	-0.841632	-0.59068
	421	0.413568	0.864889	0.702313	-0.782275	0.5088	-0.721855	-0.791126	-0.795954	0.828484	0.549836	0.752618	-1.21536	-0.926813	-0.729306	-0.745188	-0.638753	-0.536011	0.62795	0.398004	0.513939	-1.10754	0.667777	1.4218	0.670675	0.985381
	422	-1.85842	-1.44461	-0.916244	0.841581	-0.848787	-1.48066	-0.791126	-0.07972	0.828484	-1.00376	-0.109444	0.45051	0.582868	0.0802518	0.78238	0.0242127	0.203093	-1.06722	-1.13278	-0.335242	-1.10754	-0.962676	-0.299325	-0.841632	-1.37871
	423	-1.85842	-1.44461	-0.916244	-1.5942	-0.848787	-1.48066	-0.791126	-0.07972	0.828484	-1.00376	0.752618	1.28345	0.582868	0.0802518	0.78238	0.0242127	0.203093	-1.06722	-1.13278	-0.335242	-1.10754	-0.962676	-1.15989	-0.841632	-1.37871
	424	-1.10109	-1.44461	-1.72552	0.029653	-1.52758	-1.48066	-0.791126	-0.07972	0.828484	-1.00376	0.752618	1.28345	-0.171972	0.889809	0.0185965	0.687179	0.203093	-1.9148	-1.13278	-0.335242	-1.85413	-1.7779	-0.299325	-1.59779	-0.59068
	425	-1.85842	-1.44461	-0.916244	-1.5942	-0.848787	-1.48066	-0.791126	-0.07972	0.828484	-1.00376	0.752618	1.28345	0.582868	0.0802518	0.78238	0.0242127	0.203093	-1.06722	-1.13278	-0.335242	-1.10754	-0.962676	-1.15989	-0.841632	-1.37871
	426	0.413568	0.864889	-0.106965	0.841581	-0.169993	-1.48066	-1.55055	-0.795954	0.828484	0.549836	0.752618	0.45051	-0.171972	-0.729306	0.0185965	-0.638753	-0.536011	-0.219635	0.398004	-0.335242	-0.360958	-0.14745	-0.299325	-0.0854782	0.19735
	427	0.413568	0.0950575	-0.106965	0.841581	-0.848787	-0.721855	-0.791126	-0.795954	0.828484	-1.00376	-0.109444	-0.382426	-0.171972	0.0802518	0.0185965	0.0242127	-0.536011	-0.219635	0.398004	-0.335242	-0.360958	0.667777	0.561235	0.670675	0.19735
	428	-1.85842	1.63472	-0.916244	-1.5942	-0.848787	-1.48066	-0.791126	-0.07972	1.6251	1.32663	0.752618	1.28345	0.582868	0.0802518	0.78238	0.687179	0.942197	-1.06722	-1.13278	1.36312	1.13221	-0.962676	-0.299325	-0.841632	-1.37871
	429	-1.85842	-1.44461	-0.916244	1.65351	-0.848787	-1.48066	-0.791126	-0.07972	0.828484	-1.00376	0.752618	1.28345	0.582868	0.0802518	0.78238	0.0242127	0.203093	-1.06722	-1.13278	-0.335242	-1.10754	-0.14745	0.561235	-0.841632	-1.37871
	430	-1.85842	-1.44461	-0.916244	-1.5942	-0.848787	-1.48066	-0.791126	-0.07972	0.828484	-1.00376	0.752618	1.28345	0.582868	0.0802518	0.78238	0.0242127	0.203093	-1.06722	-1.13278	-0.335242	-1.10754	-0.962676	-0.299325	-0.841632	-1.37871
	431	-0.343762	0.0950575	-0.106965	0.841581	-0.848787	-1.48066	-0.0316979	-0.795954	-0.764754	-0.226959	-0.109444	-1.21536	-1.68165	0.0802518	-1.50897	-0.638753	-0.536011	0.62795	-0.367389	-0.335242	-0.360958	-0.962676	0.561235	1.42683	-1.37871
	432	-0.343762	0.0950575	-0.106965	0.029653	-0.169993	0.795756	0.72773	0.636514	0.0318648	-0.226959	-0.971507	-1.21536	0.582868	0.0802518	-1.50897	-0.638753	-1.27511	0.62795	0.398004	0.513939	0.385628	-0.14745	0.561235	-0.0854782	0.19735
	433	0.413568	0.864889	0.702313	0.841581	-0.169993	0.795756	0.72773	0.636514	-0.764754	-1.00376	-0.971507	-0.382426	0.582868	0.889809	0.78238	0.687179	0.942197	0.62795	0.398004	0.513939	0.385628	-0.14745	0.561235	-0.0854782	0.19735
	434	1.1709	1.63472	1.51159	1.65351	1.18759	0.795756	0.72773	0.636514	0.828484	0.549836	0.752618	0.45051	0.582868	0.889809	0.78238	0.687179	0.942197	-0.219635	-0.367389	-0.335242	-0.360958	1.483	2.28236	1.42683	1.77341
	435	0.413568	0.864889	1.51159	1.65351	1.18759	0.0369505	-0.0316979	-0.07972	0.828484	1.32663	1.61468	1.28345	-0.171972	0.0802518	0.0185965	0.0242127	0.203093	-0.219635	-0.367389	-0.335242	0.385628	1.483	2.28236	1.42683	1.77341
	436	-1.85842	0.0950575	-1.72552	-1.5942	-0.169993	-1.48066	-0.0316979	1.35275	-1.56137	0.549836	-1.83357	-2.0483	-1.68165	0.0802518	-1.50897	-1.30172	0.203093	-0.219635	-1.89817	-1.18442	0.385628	0.667777	-1.15989	-0.0854782	-1.37871
	437	-1.85842	1.63472	-1.72552	1.65351	-1.52758	-0.721855	-0.791126	-0.795954	-0.764754	-0.226959	-1.83357	0.45051	-0.926813	0.0802518	-0.745188	1.35015	-1.27511	-1.06722	-1.13278	-1.18442	-0.360958	1.483	0.561235	-1.59779	0.19735
	438	-1.10109	0.0950575	-0.916244	-0.782275	-0.848787	0.0369505	-1.55055	-1.51219	-0.764754	-1.00376	-0.971507	-1.21536	-0.926813	0.0802518	-0.745188	-0.638753	-0.536011	-1.06722	-1.13278	-1.18442	-1.10754	-0.962676	-0.299325	-0.841632	-0.59068
	439	-1.10109	-0.674774	-0.916244	-0.782275	-0.848787	-0.721855	-0.791126	-0.795954	-0.764754	-1.00376	-0.971507	-1.21536	-0.926813	-0.729306	-0.745188	-0.638753	-0.536011	-1.06722	-1.13278	-1.18442	-1.10754	-0.962676	-0.299325	-0.841632	-0.59068
	440	-1.10109	-0.674774	0.702313	0.841581	-1.52758	-1.48066	-0.791126	-1.51219	-0.764754	-1.00376	-1.83357	-1.21536	0.582868	-1.53886	-1.50897	-1.30172	-1.27511	0.62795	0.398004	0.513939	-0.360958	0.667777	-1.15989	-1.59779	-1.37871
	441	0.413568	-1.44461	1.51159	0.841581	-1.52758	-1.48066	-1.55055	-1.51219	-1.56137	-1.78055	-1.83357	-2.0483	-1.68165	-1.53886	-1.50897	-1.30172	-1.27511	0.62795	0.398004	0.513939	0.385628	-0.14745	1.4218	-1.59779	-1.37871
	442	-0.343762	-1.44461	-0.916244	-0.782275	-1.52758	-1.48066	-0.791126	-0.795954	-0.764754	-1.00376	-1.83357	-1.21536	-0.171972	-0.729306	-0.745188	-1.30172	-1.27511	-1.06722	-1.89817	-2.0336	-1.85413	-0.962676	-0.299325	-0.841632	-1.37871
	443	0.413568	0.864889	-0.106965	-0.782275	-1.52758	-1.48066	-0.791126	-0.795954	-0.764754	-1.78055	-1.83357	1.28345	-0.171972	-0.729306	-0.745188	-1.30172	-1.27511	0.62795	0.398004	1.36312	0.385628	-0.962676	1.4218	-0.841632	0.985381
	444	-1.85842	0.864889	-0.106965	0.841581	-1.52758	-1.48066	-1.55055	-1.51219	-1.56137	-1.78055	-1.83357	0.45051	-1.68165	-1.53886	-1.50897	-1.30172	-1.27511	-1.9148	0.398004	-0.335242	0.385628	0.667777	-1.15989	-1.59779	-1.37871
	445	-1.85842	-1.44461	-1.72552	-1.5942	-1.52758	-1.48066	-1.55055	-1.51219	-1.56137	-1.78055	-1.83357	0.45051	-1.68165	-1.53886	-1.50897	-1.30172	-1.27511	-1.9148	-1.89817	-2.0336	-1.85413	-1.7779	-1.15989	-1.59779	-1.37871
	446	0.413568	0.864889	0.702313	1.65351	0.5088	1.55456	0.72773	1.35275	0.828484	-1.00376	0.752618	0.45051	-0.171972	-0.729306	0.78238	1.35015	0.942197	1.47553	0.398004	1.36312	0.385628	0.667777	1.4218	1.42683	0.985381
	447	-1.85842	-1.44461	-1.72552	-1.5942	-1.52758	-1.48066	-1.55055	-1.51219	-1.56137	-1.78055	0.752618	0.45051	-1.68165	-1.53886	-1.50897	-1.30172	-1.27511	-1.9148	-1.89817	-2.0336	-1.85413	-1.7779	-1.15989	-1.59779	-1.37871
	448	-1.85842	0.864889	0.702313	-0.782275	-0.848787	-0.721855	-0.791126	-0.795954	-1.56137	-1.78055	1.61468	1.28345	-0.926813	-0.729306	-0.745188	-0.638753	-0.536011	-1.06722	-1.13278	-1.18442	-1.10754	-0.962676	-0.299325	-0.841632	-0.59068
	449	0.413568	0.864889	0.702313	-0.782275	0.5088	0.795756	0.72773	0.636514	-0.764754	-1.00376	-0.971507	-2.0483	0.582868	0.889809	0.78238	0.687179	0.942197	0.62795	-0.367389	0.513939	0.385628	0.667777	1.4218	0.670675	0.985381
	450	-1.85842	-0.674774	-0.916244	-0.782275	-1.52758	-1.48066	-1.55055	-1.51219	0.0318648	-1.78055	0.752618	1.28345	-0.926813	-0.729306	-0.745188	-1.30172	-1.27511	-1.06722	-1.89817	-1.18442	-1.10754	-0.962676	-1.15989	-0.841632	-1.37871
	451	-1.85842	-0.674774	-0.916244	0.841581	-1.52758	-1.48066	-1.55055	-1.51219	-1.56137	-1.00376	-1.83357	-0.382426	-1.68165	-1.53886	-1.50897	-1.30172	-1.27511	0.62795	0.398004	0.513939	0.385628	0.667777	-1.15989	0.670675	-1.37871
	452	-0.343762	-1.44461	0.702313	0.841581	-1.52758	-1.48066	-1.55055	-1.51219	-1.56137	-1.00376	-1.83357	-1.21536	-1.68165	-1.53886	-1.50897	-1.30172	-1.27511	0.62795	1.1634	0.513939	0.385628	0.667777	-1.15989	0.670675	0.19735
	453	-1.85842	-1.44461	-1.72552	-1.5942	-1.52758	-0.721855	-0.0316979	-1.51219	-0.764754	-1.78055	-1.83357	-2.0483	-1.68165	-1.53886	-1.50897	1.35015	0.203093	-1.9148	-0.367389	-1.18442	-1.85413	-1.7779	1.4218	1.42683	-1.37871
	454	-1.85842	-1.44461	-1.72552	-1.5942	-1.52758	-1.48066	-1.55055	-1.51219	-0.764754	-1.78055	-1.83357	-2.0483	-1.68165	-1.53886	-1.50897	-1.30172	-1.27511	-1.9148	-1.89817	-1.18442	-1.85413	0.667777	-1.15989	-1.59779	-1.37871
	455	-0.343762	0.0950575	0.702313	0.841581	-1.52758	-1.48066	-1.55055	-1.51219	-0.764754	0.549836	-0.109444	0.45051	-0.926813	-1.53886	-1.50897	-0.638753	-0.536011	-1.06722	0.398004	0.513939	0.385628	-0.14745	-1.15989	-1.59779	-1.37871
	456	-1.10109	-0.674774	-0.916244	-1.5942	-1.52758	-1.48066	-0.791126	-1.51219	-0.764754	-1.00376	-0.971507	-1.21536	-1.68165	-0.729306	-1.50897	-1.30172	-0.536011	0.62795	0.398004	1.36312	0.385628	-0.962676	-1.15989	-0.841632	-0.59068
	457	-1.10109	-0.674774	-0.916244	-0.782275	-1.52758	0.0369505	-1.55055	-1.51219	-0.764754	-1.00376	-0.971507	-1.21536	-1.68165	-1.53886	-1.50897	-1.30172	-1.27511	0.62795	0.398004	0.513939	0.385628	0.667777	-1.15989	-1.59779	-1.37871
	458	-1.10109	-0.674774	-0.916244	-0.782275	-0.848787	-1.48066	-1.55055	-1.51219	-0.764754	-1.00376	-0.971507	-1.21536	-1.68165	-1.53886	-1.50897	-1.30172	-1.27511	0.62795	0.398004	0.513939	1.13221	-0.962676	-0.299325	-0.841632	-0.59068
	459	-1.85842	-0.674774	-0.916244	-1.5942	-1.52758	-1.48066	-1.55055	-1.51219	-0.764754	-1.00376	-0.109444	-1.21536	-1.68165	-1.53886	-1.50897	-1.30172	-1.27511	1.47553	0.398004	0.513939	-1.85413	-1.7779	-1.15989	-1.59779	-1.37871
	460	-1.10109	-0.674774	-0.916244	-0.782275	-1.52758	-1.48066	-1.55055	-1.51219	0.0318648	-1.78055	0.752618	1.28345	-1.68165	-0.729306	0.0185965	-1.30172	-1.27511	-1.06722	-1.89817	-1.18442	-1.10754	-0.962676	-1.15989	-0.841632	-1.37871
	461	-1.10109	-1.44461	-1.72552	-0.782275	-0.848787	-0.721855	-1.55055	-0.795954	-0.764754	-1.00376	-0.971507	-1.21536	-1.68165	-0.729306	-1.50897	-1.30172	-0.536011	1.47553	0.398004	1.36312	0.385628	-1.7779	-1.15989	-1.59779	-1.37871
	462	-1.85842	0.864889	-1.72552	0.841581	-1.52758	-1.48066	-1.55055	-1.51219	-1.56137	-1.78055	-1.83357	-2.0483	-1.68165	-1.53886	-1.50897	-1.30172	-1.27511	1.47553	-0.367389	0.513939	0.385628	-1.7779	-1.15989	-1.59779	-1.37871
	463	-1.10109	-1.44461	-0.916244	-1.5942	-1.52758	-0.721855	-1.55055	-1.51219	-1.56137	-1.78055	-1.83357	-2.0483	-1.68165	-0.729306	-1.50897	-0.638753	-1.27511	-1.06722	-1.89817	-1.18442	-1.85413	-0.962676	-1.15989	-0.841632	-1.37871
	464	-1.85842	-1.44461	-1.72552	-1.5942	-1.52758	-1.48066	-1.55055	-1.51219	-1.56137	-1.78055	-1.83357	-2.0483	-1.68165	-1.53886	-1.50897	-1.30172	-1.27511	-1.9148	-1.89817	-2.0336	-1.85413	-1.7779	-1.15989	-1.59779	-1.37871
	465	0.413568	0.864889	-0.106965	-0.782275	-1.52758	-0.721855	-1.55055	-0.795954	0.828484	-1.78055	-0.109444	1.28345	-1.68165	-1.53886	0.0185965	-1.30172	-1.27511	-1.9148	-1.13278	-1.18442	-1.10754	0.667777	-1.15989	-0.0854782	-0.59068
	466	0.413568	0.864889	-0.106965	-0.782275	-0.848787	-1.48066	-0.791126	-1.51219	0.0318648	-1.00376	-0.109444	1.28345	-0.926813	-1.53886	-0.745188	-1.30172	-0.536011	-0.219635	-0.367389	-1.18442	-1.10754	-0.962676	-0.299325	-0.841632	-0.59068
	467	-1.10109	-0.674774	-0.916244	-0.782275	-1.52758	-1.48066	-1.55055	-1.51219	0.0318648	-1.78055	-0.109444	1.28345	-1.68165	-1.53886	-1.50897	-1.30172	-1.27511	-1.9148	-1.89817	-2.0336	-1.85413	-1.7779	-1.15989	-1.59779	-1.37871
	468	-1.85842	-0.674774	-1.72552	-1.5942	-1.52758	-1.48066	-0.791126	-0.795954	0.0318648	-1.00376	-0.971507	-0.382426	-0.926813	-1.53886	0.78238	-0.638753	-0.536011	-1.06722	-1.89817	-1.18442	-1.10754	-1.7779	-1.15989	-1.59779	-1.37871
	469	-1.85842	-0.674774	-0.916244	-0.782275	-1.52758	-1.48066	-1.55055	-1.51219	-0.764754	-0.226959	-1.83357	0.45051	-1.68165	0.0802518	0.0185965	-1.30172	-1.27511	-1.06722	-1.89817	-1.18442	-1.10754	-0.962676	-1.15989	-0.841632	-1.37871
	470	-0.343762	-0.674774	-1.72552	-0.782275	-0.848787	-0.721855	-0.791126	-0.795954	-1.56137	0.549836	-0.109444	0.45051	-0.926813	-0.729306	-0.745188	0.0242127	0.203093	-1.06722	-1.13278	-2.0336	-1.10754	-0.962676	-0.299325	-0.841632	-0.59068
	471	0.413568	-0.674774	0.702313	-0.782275	0.5088	-0.721855	-0.791126	-0.795954	0.828484	-1.00376	0.752618	0.45051	0.582868	0.889809	0.78238	-0.638753	-0.536011	0.62795	0.398004	-1.18442	-1.10754	0.667777	-1.15989	-0.841632	-0.59068
	472	-1.10109	-0.674774	-0.916244	-0.782275	-0.848787	-0.721855	-0.791126	-0.795954	0.828484	-1.00376	0.752618	-0.382426	-0.926813	-0.729306	-0.745188	-0.638753	-0.536011	-1.06722	-1.13278	-1.18442	-1.10754	-0.962676	-0.299325	-0.841632	-0.59068
	473	-1.10109	-1.44461	-1.72552	-0.782275	-1.52758	-1.48066	-1.55055	-1.51219	-1.56137	-1.00376	0.752618	-0.382426	-0.926813	-0.729306	-0.745188	-1.30172	-1.27511	-1.06722	-1.89817	-2.0336	-1.85413	-0.962676	-0.299325	-0.841632	-0.59068
	474	-1.10109	-1.44461	-1.72552	-0.782275	-1.52758	-1.48066	-1.55055	-1.51219	-1.56137	-1.00376	0.752618	-0.382426	-0.926813	-0.729306	-0.745188	-1.30172	-1.27511	-1.06722	-1.89817	-2.0336	-1.85413	-0.962676	-0.299325	-0.841632	-0.59068
	475	0.413568	0.0950575	0.702313	0.841581	0.5088	-0.721855	0.72773	0.636514	0.828484	0.549836	0.752618	0.45051	-0.926813	-0.729306	-0.745188	0.687179	0.942197	0.62795	0.398004	0.513939	-0.360958	-0.962676	-0.299325	-0.841632	-0.59068
	476	1.1709	-0.674774	-0.916244	0.841581	0.5088	0.795756	0.72773	0.636514	-0.764754	0.549836	-0.971507	0.45051	0.582868	0.0802518	0.0185965	0.687179	0.942197	0.62795	0.398004	0.513939	0.385628	0.667777	0.561235	0.670675	0.985381
	477	0.413568	-0.674774	-0.916244	-0.782275	-0.848787	-0.721855	-0.791126	-0.795954	0.828484	-1.00376	-0.971507	0.45051	-0.926813	-0.729306	-0.745188	-0.638753	-0.536011	-1.06722	-0.367389	-0.335242	-0.360958	-0.962676	-0.299325	-0.841632	-0.59068
	478	1.1709	-0.674774	0.702313	0.841581	0.5088	0.795756	-0.0316979	0.636514	0.828484	0.549836	0.752618	0.45051	-0.926813	-0.729306	-0.745188	0.687179	0.942197	0.62795	0.398004	-0.335242	0.385628	0.667777	1.4218	0.670675	0.985381
	479	1.1709	0.0950575	0.702313	-0.782275	1.18759	0.795756	0.72773	0.636514	0.828484	1.32663	1.61468	1.28345	0.582868	0.0802518	0.0185965	0.687179	0.942197	0.62795	0.398004	-0.335242	0.385628	0.667777	-0.299325	0.670675	0.985381
	480	1.1709	-0.674774	0.702313	1.65351	1.18759	0.795756	0.72773	0.636514	1.6251	1.32663	1.61468	1.28345	0.582868	0.889809	0.78238	0.687179	1.6813	1.47553	1.1634	1.36312	1.13221	1.483	2.28236	1.42683	1.77341
	481	-0.343762	-0.674774	0.702313	0.029653	0.5088	-1.48066	-1.55055	-1.51219	0.828484	0.549836	-0.109444	0.45051	-1.68165	-1.53886	-1.50897	-1.30172	-1.27511	0.62795	0.398004	0.513939	0.385628	0.667777	-0.299325	0.670675	0.19735
	482	0.413568	-0.674774	0.702313	-0.782275	1.18759	0.795756	0.72773	0.636514	-0.764754	0.549836	0.752618	0.45051	0.582868	0.889809	0.78238	0.687179	0.942197	1.47553	1.1634	1.36312	1.13221	0.667777	0.561235	0.670675	0.19735
	483	1.1709	-0.674774	0.702313	0.841581	0.5088	0.795756	0.72773	0.636514	0.828484	-1.00376	-0.971507	-1.21536	0.582868	0.0802518	0.0185965	0.687179	0.942197	-1.06722	-1.13278	0.513939	0.385628	0.667777	-0.299325	0.670675	-0.59068
	484	1.1709	-0.674774	0.702313	0.841581	1.18759	0.795756	1.48716	1.35275	0.828484	0.549836	-0.971507	0.45051	0.582868	0.0802518	0.0185965	0.687179	0.942197	0.62795	0.398004	0.513939	0.385628	0.667777	-0.299325	0.670675	0.985381
	485	0.413568	-0.674774	0.702313	0.841581	-0.848787	-0.721855	-0.791126	-0.795954	0.828484	0.549836	-0.971507	-1.21536	-0.926813	-0.729306	-0.745188	-0.638753	-0.536011	0.62795	-0.367389	-1.18442	-1.10754	-0.962676	-0.299325	-0.841632	-0.59068
	486	0.413568	-0.674774	-0.916244	-0.782275	-0.848787	0.795756	-0.0316979	0.636514	-0.764754	0.549836	0.752618	0.45051	0.582868	0.0802518	0.0185965	0.0242127	0.203093	0.62795	0.398004	0.513939	0.385628	-0.962676	-0.299325	-0.841632	-0.59068
	487	0.413568	-0.674774	0.702313	0.841581	1.18759	0.795756	0.72773	0.636514	-0.764754	0.549836	0.752618	0.45051	0.582868	0.889809	0.78238	0.687179	0.942197	0.62795	0.398004	0.513939	0.385628	0.667777	-0.299325	0.670675	0.19735
	488	0.413568	0.864889	0.702313	0.841581	0.5088	0.795756	0.72773	0.636514	0.828484	0.549836	-0.971507	0.45051	0.582868	0.0802518	0.78238	0.687179	0.942197	0.62795	0.398004	0.513939	0.385628	0.667777	-0.299325	0.670675	0.985381
	489	0.413568	0.864889	-0.916244	-0.782275	-0.848787	-0.721855	-0.791126	-0.795954	-0.764754	0.549836	0.752618	0.45051	-0.926813	-0.729306	-0.745188	-0.638753	-0.536011	-1.06722	-1.13278	-1.18442	-1.10754	-0.962676	-0.299325	-0.841632	-0.59068
	490	1.1709	-0.674774	-0.106965	0.841581	1.18759	0.795756	0.72773	0.636514	0.828484	0.549836	0.752618	0.45051	-0.926813	-0.729306	-0.745188	0.687179	0.942197	0.62795	0.398004	-0.335242	-1.10754	0.667777	-0.299325	0.670675	0.985381
	491	0.413568	-0.674774	0.702313	-0.782275	0.5088	0.795756	-0.791126	-0.795954	0.828484	0.549836	-0.971507	-1.21536	-0.926813	-0.729306	-0.745188	-0.638753	-0.536011	0.62795	-1.13278	-0.335242	-0.360958	-0.962676	-0.299325	-0.841632	-0.59068
	492	-1.10109	0.864889	-0.916244	0.841581	1.18759	0.0369505	0.72773	0.636514	0.828484	0.549836	0.752618	0.45051	0.582868	0.0802518	-0.745188	0.687179	0.942197	0.62795	0.398004	0.513939	0.385628	0.667777	-0.299325	0.670675	-0.59068
	493	1.1709	-0.674774	-0.916244	0.841581	1.18759	0.0369505	0.72773	-0.07972	0.828484	0.549836	0.752618	0.45051	0.582868	0.0802518	0.0185965	0.687179	0.942197	0.62795	0.398004	0.513939	0.385628	0.667777	-0.299325	0.670675	0.19735
	494	0.413568	0.0950575	0.702313	-0.782275	-0.848787	0.0369505	-0.0316979	-0.795954	0.828484	0.549836	-0.971507	-1.21536	-0.926813	0.0802518	0.0185965	-0.638753	-0.536011	-1.06722	-1.13278	-1.18442	-1.10754	-0.962676	-1.15989	-0.841632	-0.59068
	495	-1.10109	-0.674774	0.702313	0.841581	1.18759	0.795756	0.72773	0.636514	0.828484	0.549836	0.752618	0.45051	0.582868	-0.729306	0.78238	0.687179	0.942197	0.62795	1.1634	0.513939	0.385628	0.667777	-0.299325	0.670675	0.985381
	496	-1.10109	-0.674774	0.702313	0.841581	0.5088	0.795756	0.72773	1.35275	-0.764754	0.549836	0.752618	0.45051	-0.926813	-0.729306	-0.745188	-0.638753	-0.536011	0.62795	1.1634	0.513939	-0.360958	-0.962676	-0.299325	-0.841632	-0.59068
	497	0.413568	-0.674774	0.702313	-0.782275	0.5088	0.795756	0.72773	-0.795954	-0.764754	-1.00376	-0.971507	0.45051	0.582868	0.0802518	0.78238	0.687179	0.942197	0.62795	-0.367389	-0.335242	-1.10754	-0.962676	0.561235	-0.841632	-0.59068
	498	1.1709	-0.674774	0.702313	-0.782275	1.18759	0.795756	1.48716	1.35275	-0.764754	0.549836	-0.971507	0.45051	0.582868	-0.729306	0.78238	0.687179	0.203093	0.62795	0.398004	0.513939	0.385628	0.667777	-0.299325	0.670675	0.985381
	499	1.1709	-0.674774	0.702313	0.841581	1.18759	0.795756	0.72773	0.636514	-0.764754	0.549836	-0.971507	0.45051	0.582868	0.889809	-0.745188	-0.638753	0.942197	0.62795	0.398004	0.513939	0.385628	-0.962676	-0.299325	-0.841632	-0.59068
	500	0.413568	-0.674774	-0.916244	0.841581	0.5088	0.795756	0.72773	0.636514	0.828484	0.549836	0.752618	0.45051	0.582868	0.889809	0.78238	0.687179	0.942197	0.62795	0.398004	0.513939	1.13221	0.667777	-0.299325	0.670675	-0.59068
	501	0.413568	-0.674774	0.702313	0.841581	0.5088	0.795756	-0.0316979	0.636514	0.828484	0.549836	0.752618	0.45051	0.582868	-0.729306	0.78238	0.687179	-0.536011	-0.219635	0.398004	0.513939	0.385628	-0.962676	-0.299325	-0.841632	-0.59068
	502	-1.10109	-0.674774	-0.916244	-0.782275	-0.848787	-0.721855	-0.791126	-0.795954	-0.764754	0.549836	0.752618	0.45051	-0.926813	-0.729306	-0.745188	-0.638753	-0.536011	-1.06722	-1.13278	-1.18442	-1.10754	-0.962676	-0.299325	-0.841632	-0.59068
	503	0.413568	-0.674774	0.702313	-0.782275	0.5088	0.795756	0.72773	1.35275	0.828484	0.549836	0.752618	0.45051	0.582868	-0.729306	0.78238	0.687179	0.942197	0.62795	0.398004	0.513939	0.385628	0.667777	-0.299325	-0.841632	-0.59068
	504	0.413568	0.864889	0.702313	0.841581	0.5088	-0.721855	-0.791126	-0.795954	0.828484	-1.00376	-0.971507	0.45051	-0.926813	0.889809	-0.745188	0.687179	0.942197	0.62795	0.398004	0.513939	0.385628	0.667777	-0.299325	-0.841632	-0.59068
	505	0.413568	-0.674774	0.702313	0.841581	-0.848787	-0.721855	-0.791126	-0.795954	-0.764754	0.549836	0.752618	0.45051	-0.926813	-0.729306	-0.745188	-0.638753	-0.536011	0.62795	0.398004	-1.18442	-1.10754	-0.962676	-0.299325	-0.841632	-0.59068
	506	-1.10109	0.864889	0.702313	-0.782275	1.18759	0.795756	0.72773	0.636514	0.828484	0.549836	0.752618	0.45051	0.582868	0.0802518	0.0185965	0.687179	0.942197	1.47553	1.1634	1.36312	1.13221	0.667777	1.4218	0.670675	0.985381
	507	0.413568	0.864889	0.702313	0.841581	0.5088	0.795756	-0.791126	-0.795954	-0.764754	0.549836	0.752618	0.45051	0.582868	-0.729306	-0.745188	-0.638753	0.942197	0.62795	0.398004	0.513939	0.385628	0.667777	1.4218	0.670675	-0.59068
	508	0.413568	-0.674774	-0.916244	-0.782275	1.18759	0.795756	0.72773	-0.07972	-0.764754	0.549836	0.752618	0.45051	0.582868	-0.729306	-0.745188	-0.638753	-0.536011	0.62795	0.398004	0.513939	0.385628	0.667777	-0.299325	0.670675	0.985381
	509	1.1709	0.864889	0.702313	-0.782275	0.5088	0.795756	0.72773	0.636514	0.828484	0.549836	-0.971507	1.28345	0.582868	0.889809	0.78238	0.687179	0.942197	0.62795	0.398004	0.513939	0.385628	0.667777	1.4218	1.42683	-0.59068
	510	1.1709	-0.674774	0.702313	0.841581	0.5088	0.795756	-0.0316979	-0.795954	0.828484	-1.00376	0.752618	-1.21536	0.582868	0.0802518	0.78238	0.687179	0.942197	0.62795	-0.367389	0.513939	-0.360958	-0.962676	-0.299325	-0.841632	-0.59068
	511	-1.10109	-0.674774	-0.916244	-0.782275	0.5088	0.795756	0.72773	0.636514	0.828484	0.549836	0.752618	0.45051	0.582868	0.889809	0.78238	0.687179	0.942197	0.62795	0.398004	0.513939	0.385628	0.667777	1.4218	0.670675	-0.59068
	512	1.1709	0.864889	0.702313	-0.782275	0.5088	0.795756	-0.791126	0.636514	0.828484	0.549836	-0.971507	0.45051	0.582868	0.889809	0.78238	0.687179	0.203093	1.47553	0.398004	0.513939	0.385628	0.667777	-0.299325	0.670675	0.985381
	513	-1.10109	-0.674774	-0.916244	-0.782275	-0.848787	-0.721855	-0.791126	-0.795954	-0.764754	-1.00376	-0.971507	-1.21536	-0.926813	-0.729306	-0.745188	-0.638753	-0.536011	-1.06722	-1.13278	-1.18442	-1.10754	-0.962676	-0.299325	-0.841632	-0.59068
	514	0.413568	-0.674774	0.702313	0.841581	0.5088	0.795756	0.72773	1.35275	0.828484	0.549836	-0.971507	0.45051	0.582868	0.0802518	0.78238	0.687179	0.942197	0.62795	-1.13278	0.513939	0.385628	0.667777	-0.299325	0.670675	-0.59068
	515	0.413568	-0.674774	0.702313	0.841581	-0.848787	-0.721855	-0.791126	-0.795954	-0.764754	-1.00376	-0.971507	0.45051	-0.926813	-0.729306	-0.745188	-0.638753	-0.536011	0.62795	-1.13278	0.513939	1.13221	-0.962676	-0.299325	-0.841632	-0.59068
	516	0.413568	0.864889	0.702313	0.841581	0.5088	-0.721855	0.72773	0.636514	0.828484	0.549836	-0.971507	-1.21536	0.582868	-0.729306	-0.745188	-0.638753	0.203093	0.62795	1.1634	0.513939	-1.10754	0.667777	0.561235	0.670675	0.985381
	517	0.413568	0.864889	-0.916244	-0.782275	-0.169993	0.795756	-0.0316979	-0.795954	0.828484	-1.00376	-0.971507	-1.21536	0.582868	-0.729306	0.78238	0.687179	0.203093	0.62795	0.398004	0.513939	0.385628	0.667777	-0.299325	0.670675	0.19735
	518	0.413568	0.0950575	0.702313	-0.782275	1.18759	-0.721855	0.72773	0.636514	-0.764754	0.549836	-0.971507	0.45051	0.582868	0.889809	0.78238	0.0242127	0.203093	0.62795	0.398004	-0.335242	0.385628	0.667777	-0.299325	0.670675	-0.59068
	519	0.413568	-0.674774	0.702313	0.029653	-0.169993	0.0369505	1.48716	0.636514	1.6251	0.549836	0.752618	0.45051	0.582868	0.0802518	0.78238	0.687179	0.942197	-0.219635	0.398004	0.513939	1.13221	0.667777	1.4218	-0.841632	0.19735
	520	0.413568	-0.674774	-0.916244	-0.782275	0.5088	0.795756	-0.0316979	0.636514	0.828484	0.549836	0.752618	0.45051	-0.926813	-0.729306	-0.745188	0.687179	0.942197	0.62795	0.398004	0.513939	0.385628	0.667777	1.4218	0.670675	0.985381
	521	0.413568	-0.674774	0.702313	-0.782275	0.5088	0.795756	0.72773	0.636514	0.828484	0.549836	0.752618	0.45051	0.582868	0.889809	0.78238	0.687179	1.6813	0.62795	0.398004	0.513939	0.385628	0.667777	-0.299325	-0.841632	-0.59068
	522	0.413568	-0.674774	0.702313	-0.782275	0.5088	0.795756	1.48716	1.35275	0.828484	0.549836	0.752618	0.45051	0.582868	0.889809	0.78238	1.35015	1.6813	0.62795	0.398004	0.513939	0.385628	0.667777	-0.299325	0.670675	0.985381
	523	1.1709	-0.674774	0.702313	0.841581	1.18759	0.795756	0.72773	0.636514	0.828484	0.549836	0.752618	0.45051	0.582868	0.889809	0.78238	1.35015	1.6813	0.62795	0.398004	0.513939	0.385628	0.667777	-0.299325	0.670675	-0.59068
	524	0.413568	-0.674774	0.702313	0.841581	0.5088	0.795756	0.72773	0.636514	-0.764754	0.549836	0.752618	0.45051	0.582868	1.69937	1.54616	1.35015	1.6813	0.62795	0.398004	0.513939	1.13221	0.667777	-0.299325	0.670675	0.19735
	525	0.413568	-0.674774	0.702313	0.029653	0.5088	0.795756	0.72773	0.636514	-0.764754	0.549836	0.752618	0.45051	0.582868	1.69937	1.54616	0.687179	1.6813	0.62795	-0.367389	0.513939	0.385628	-0.962676	1.4218	0.670675	0.985381
	526	1.1709	-0.674774	0.702313	0.841581	0.5088	0.795756	0.72773	1.35275	1.6251	1.32663	1.61468	-1.21536	-0.926813	-0.729306	-0.745188	-0.638753	-0.536011	-1.06722	-1.13278	-1.18442	-1.10754	0.667777	-0.299325	0.670675	-0.59068
	527	0.413568	-0.674774	0.702313	0.841581	1.18759	0.795756	1.48716	1.35275	0.828484	0.549836	0.752618	0.45051	-0.926813	-0.729306	-0.745188	-0.638753	-0.536011	0.62795	0.398004	0.513939	0.385628	-0.962676	-0.299325	-0.841632	-0.59068
	528	1.1709	0.864889	0.702313	0.841581	1.18759	0.795756	-0.0316979	-0.07972	-0.764754	-1.00376	0.752618	0.45051	0.582868	0.0802518	0.0185965	0.687179	0.942197	-0.219635	-0.367389	-0.335242	0.385628	0.667777	0.561235	0.670675	0.985381
	529	1.1709	1.63472	1.51159	1.65351	1.18759	1.55456	1.48716	1.35275	1.6251	1.32663	1.61468	1.28345	1.33771	1.69937	1.54616	1.35015	1.6813	1.47553	1.1634	1.36312	1.13221	1.483	2.28236	1.42683	1.77341
	530	1.1709	0.864889	0.702313	1.65351	0.5088	0.795756	0.72773	0.636514	0.828484	0.549836	0.752618	0.45051	0.582868	0.889809	0.78238	0.687179	0.942197	0.62795	0.398004	0.513939	0.385628	0.667777	-0.299325	0.670675	0.985381
	531	1.1709	-0.674774	0.702313	-0.782275	0.5088	0.795756	0.72773	0.636514	1.6251	1.32663	1.61468	1.28345	0.582868	0.889809	0.78238	0.687179	0.942197	0.62795	0.398004	0.513939	0.385628	0.667777	1.4218	0.670675	0.985381
	532	1.1709	-0.674774	0.702313	0.841581	1.18759	0.795756	1.48716	1.35275	0.828484	0.549836	0.752618	0.45051	1.33771	1.69937	1.54616	1.35015	1.6813	0.62795	0.398004	0.513939	1.13221	0.667777	1.4218	0.670675	0.985381
	533	0.413568	-0.674774	0.702313	0.029653	1.18759	0.795756	0.72773	0.636514	0.828484	-0.226959	0.752618	-0.382426	0.582868	0.889809	0.78238	1.35015	0.942197	0.62795	0.398004	0.513939	1.13221	0.667777	1.4218	0.670675	0.985381
	534	1.1709	-0.674774	0.702313	-0.782275	0.5088	0.795756	0.72773	0.636514	-0.764754	0.549836	1.61468	1.28345	0.582868	0.889809	0.78238	0.687179	0.942197	0.62795	0.398004	0.513939	0.385628	0.667777	1.4218	0.670675	0.985381
	535	-1.10109	-0.674774	-0.916244	-0.782275	-0.848787	-0.721855	-0.791126	-0.795954	0.828484	-1.00376	0.752618	0.45051	-0.926813	-0.729306	-0.745188	-0.638753	-0.536011	-1.06722	-1.13278	-1.18442	-1.10754	-0.962676	-0.299325	-0.841632	-0.59068
	536	0.413568	-0.674774	0.702313	-0.782275	0.5088	0.795756	0.72773	0.636514	1.6251	1.32663	1.61468	1.28345	0.582868	0.889809	0.78238	0.687179	0.942197	0.62795	0.398004	0.513939	0.385628	0.667777	1.4218	0.670675	0.985381
	537	1.1709	-0.674774	0.702313	-0.782275	1.18759	0.795756	0.72773	0.636514	0.828484	0.549836	0.752618	0.45051	0.582868	0.889809	0.78238	0.687179	0.942197	0.62795	0.398004	0.513939	0.385628	0.667777	-0.299325	0.670675	0.985381
	538	0.413568	-0.674774	0.702313	0.841581	0.5088	0.795756	0.72773	0.636514	0.828484	0.549836	0.752618	0.45051	0.582868	0.889809	0.78238	0.687179	0.942197	0.62795	0.398004	0.513939	0.385628	0.667777	1.4218	0.670675	0.985381
	539	0.413568	-0.674774	0.702313	-0.782275	0.5088	0.0369505	0.72773	0.636514	0.828484	0.549836	0.752618	0.45051	0.582868	0.889809	0.78238	0.687179	0.942197	-0.219635	0.398004	0.513939	0.385628	0.667777	-0.299325	0.670675	0.985381
	540	1.1709	-0.674774	0.702313	0.841581	0.5088	0.795756	0.72773	0.636514	0.828484	0.549836	0.752618	0.45051	0.582868	0.889809	0.78238	0.687179	0.942197	0.62795	0.398004	0.513939	0.385628	0.667777	1.4218	0.670675	0.985381
	541	0.413568	-0.674774	0.702313	0.841581	1.18759	0.795756	0.72773	0.636514	0.828484	0.549836	0.752618	0.45051	1.33771	1.69937	1.54616	1.35015	1.6813	0.62795	-0.367389	-0.335242	0.385628	0.667777	-0.299325	0.670675	0.985381
	542	0.413568	-0.674774	0.702313	-0.782275	0.5088	-0.721855	-1.55055	-0.795954	0.828484	0.549836	0.752618	0.45051	-0.926813	-0.729306	-0.745188	-0.638753	-0.536011	-1.06722	0.398004	1.36312	0.385628	-0.962676	-0.299325	-0.841632	-0.59068
	543	1.1709	-0.674774	1.51159	-0.782275	1.18759	0.795756	0.72773	0.636514	0.828484	0.549836	0.752618	0.45051	0.582868	0.889809	0.78238	1.35015	1.6813	0.62795	0.398004	0.513939	0.385628	0.667777	-0.299325	0.670675	0.985381
	544	0.413568	1.63472	0.702313	0.841581	0.5088	0.795756	0.72773	0.636514	0.828484	0.549836	0.752618	0.45051	0.582868	0.889809	0.78238	0.687179	0.942197	0.62795	0.398004	0.513939	0.385628	0.667777	1.4218	0.670675	0.985381
	545	0.413568	-0.674774	0.702313	-0.782275	1.18759	0.795756	0.72773	0.636514	0.828484	0.549836	0.752618	0.45051	0.582868	0.889809	0.78238	0.687179	0.942197	0.62795	0.398004	0.513939	0.385628	0.667777	-0.299325	0.670675	0.985381
	546	0.413568	0.0950575	0.702313	0.841581	-0.848787	0.795756	0.72773	0.636514	0.828484	0.549836	0.752618	0.45051	-0.926813	-0.729306	-0.745188	0.687179	0.942197	0.62795	0.398004	-0.335242	0.385628	-0.962676	-0.299325	-0.841632	-0.59068
	547	1.1709	1.63472	1.51159	1.65351	1.18759	1.55456	1.48716	1.35275	1.6251	1.32663	1.61468	1.28345	1.33771	1.69937	1.54616	1.35015	1.6813	1.47553	1.1634	1.36312	1.13221	1.483	2.28236	1.42683	1.77341
	548	0.413568	0.864889	0.702313	-0.782275	0.5088	0.795756	0.72773	0.636514	0.828484	0.549836	0.752618	0.45051	0.582868	0.889809	0.78238	0.687179	0.942197	0.62795	-0.367389	0.513939	0.385628	0.667777	-0.299325	0.670675	0.985381
	549	0.413568	-0.674774	0.702313	0.841581	-0.169993	0.795756	0.72773	0.636514	-0.764754	0.549836	0.752618	0.45051	0.582868	0.889809	0.78238	0.687179	1.6813	0.62795	-0.367389	-1.18442	-1.10754	0.667777	1.4218	0.670675	0.19735
	550	0.413568	0.864889	0.702313	-0.782275	1.18759	0.795756	0.72773	0.636514	0.828484	-1.00376	0.752618	0.45051	0.582868	0.889809	0.78238	0.687179	0.942197	0.62795	0.398004	1.36312	1.13221	0.667777	1.4218	0.670675	-0.59068
	551	-1.10109	-0.674774	0.702313	-0.782275	0.5088	0.795756	0.72773	0.636514	0.828484	0.549836	0.752618	0.45051	0.582868	0.889809	0.78238	0.687179	0.942197	0.62795	0.398004	0.513939	0.385628	0.667777	1.4218	0.670675	0.985381
	552	0.413568	0.864889	0.702313	0.841581	0.5088	0.795756	0.72773	1.35275	0.828484	0.549836	0.752618	0.45051	-0.926813	-0.729306	-0.745188	-0.638753	-0.536011	0.62795	-1.13278	-1.18442	-1.10754	-0.962676	-0.299325	-0.841632	-0.59068
	553	0.413568	-0.674774	0.702313	-0.782275	1.18759	0.795756	0.72773	0.636514	0.828484	0.549836	0.752618	0.45051	0.582868	0.0802518	0.78238	0.687179	1.6813	0.62795	0.398004	0.513939	0.385628	0.667777	-0.299325	0.670675	0.19735
	554	-1.10109	0.864889	0.702313	0.841581	1.18759	0.795756	0.72773	0.636514	0.828484	0.549836	0.752618	0.45051	-0.926813	-0.729306	-0.745188	-0.638753	-0.536011	0.62795	0.398004	0.513939	1.13221	0.667777	-0.299325	0.670675	0.19735
	555	0.413568	-0.674774	0.702313	-0.782275	1.18759	0.795756	0.72773	0.636514	0.828484	-1.00376	-0.971507	-1.21536	-0.926813	-0.729306	-0.745188	0.687179	0.942197	0.62795	0.398004	0.513939	0.385628	0.667777	-0.299325	-0.841632	0.985381
	556	0.413568	-0.674774	0.702313	-0.782275	0.5088	0.795756	0.72773	0.636514	0.828484	0.549836	0.752618	0.45051	0.582868	0.0802518	0.78238	1.35015	0.942197	0.62795	0.398004	0.513939	1.13221	0.667777	-0.299325	0.670675	0.19735
	557	0.413568	-0.674774	0.702313	0.841581	0.5088	-0.721855	0.72773	0.636514	-0.764754	-1.00376	0.752618	-1.21536	0.582868	0.889809	0.78238	0.0242127	0.942197	0.62795	0.398004	0.513939	0.385628	0.667777	-0.299325	0.670675	-0.59068
	558	0.413568	-0.674774	0.702313	0.841581	1.18759	0.795756	0.72773	1.35275	0.828484	0.549836	0.752618	0.45051	0.582868	0.889809	0.78238	0.687179	1.6813	0.62795	1.1634	0.513939	-0.360958	-0.962676	-0.299325	-0.841632	0.985381
	559	0.413568	-0.674774	-0.916244	-0.782275	1.18759	0.795756	0.72773	0.636514	0.828484	0.549836	0.752618	-1.21536	0.582868	0.889809	1.54616	0.687179	0.942197	0.62795	0.398004	1.36312	1.13221	0.667777	-0.299325	0.670675	-0.59068
	560	0.413568	-0.674774	0.702313	0.841581	1.18759	0.795756	0.72773	1.35275	-0.764754	0.549836	0.752618	0.45051	0.582868	0.889809	1.54616	0.687179	0.942197	0.62795	0.398004	0.513939	0.385628	0.667777	-0.299325	0.670675	0.985381
	561	1.1709	0.0950575	-0.106965	0.841581	1.18759	0.795756	0.72773	0.636514	0.828484	0.549836	0.752618	0.45051	-0.171972	0.0802518	0.0185965	0.0242127	0.203093	0.62795	0.398004	0.513939	0.385628	0.667777	-0.299325	0.670675	0.19735
	562	0.413568	0.0950575	0.702313	0.841581	-0.848787	-0.721855	-0.791126	-0.795954	0.828484	0.549836	-0.971507	-1.21536	-0.926813	-0.729306	-0.745188	-0.638753	-0.536011	0.62795	0.398004	0.513939	0.385628	-0.962676	-0.299325	-0.841632	-0.59068
	563	1.1709	-0.674774	0.702313	0.841581	1.18759	0.795756	0.72773	-0.07972	0.828484	1.32663	0.752618	1.28345	0.582868	0.0802518	0.0185965	0.687179	0.942197	1.47553	1.1634	1.36312	1.13221	0.667777	-0.299325	0.670675	0.19735
	564	-1.10109	-0.674774	-0.916244	0.841581	1.18759	0.795756	0.72773	1.35275	0.828484	0.549836	0.752618	0.45051	0.582868	0.0802518	0.0185965	0.0242127	0.942197	0.62795	0.398004	0.513939	0.385628	0.667777	-0.299325	0.670675	-0.59068
	565	1.1709	-0.674774	0.702313	0.841581	1.18759	0.795756	0.72773	-0.07972	0.828484	1.32663	0.752618	1.28345	0.582868	0.0802518	0.0185965	0.687179	0.942197	1.47553	1.1634	1.36312	1.13221	0.667777	-0.299325	0.670675	-0.59068
	566	-1.10109	-0.674774	-0.916244	-0.782275	-0.848787	-0.721855	-0.791126	-0.795954	-0.764754	-1.00376	-0.971507	-1.21536	-0.926813	-0.729306	-0.745188	-0.638753	-0.536011	-1.06722	-1.13278	-1.18442	-1.10754	-0.962676	-0.299325	-0.841632	-0.59068
	567	-1.10109	-0.674774	-0.916244	-0.782275	1.18759	0.0369505	0.72773	0.636514	0.828484	0.549836	0.752618	0.45051	0.582868	0.0802518	0.0185965	-0.638753	-0.536011	0.62795	0.398004	0.513939	0.385628	0.667777	0.561235	0.670675	-0.59068
	568	-1.10109	-0.674774	0.702313	0.841581	1.18759	0.795756	1.48716	0.636514	-0.764754	0.549836	-0.971507	0.45051	0.582868	0.0802518	0.78238	0.687179	0.942197	0.62795	0.398004	-1.18442	-1.10754	0.667777	-0.299325	0.670675	0.19735
	569	1.1709	-0.674774	0.702313	0.841581	0.5088	0.795756	0.72773	-0.07972	0.828484	0.549836	-0.971507	0.45051	0.582868	0.889809	1.54616	0.687179	0.942197	0.62795	0.398004	1.36312	1.13221	0.667777	-0.299325	0.670675	-0.59068
	570	1.1709	0.0950575	0.702313	0.841581	0.5088	0.795756	0.72773	1.35275	-0.764754	0.549836	0.752618	0.45051	0.582868	0.0802518	0.78238	0.687179	0.203093	0.62795	0.398004	0.513939	-0.360958	0.667777	0.561235	0.670675	-0.59068
	571	-1.10109	-0.674774	-0.916244	-0.782275	0.5088	0.795756	0.72773	1.35275	0.828484	0.549836	0.752618	0.45051	0.582868	0.889809	0.78238	0.687179	0.942197	0.62795	0.398004	0.513939	1.13221	0.667777	-0.299325	0.670675	0.985381
	572	-1.10109	-0.674774	0.702313	0.841581	0.5088	0.795756	-0.0316979	0.636514	0.828484	0.549836	-0.971507	0.45051	-0.926813	-0.729306	-0.745188	-0.638753	0.203093	0.62795	0.398004	-0.335242	-0.360958	-0.962676	-0.299325	-0.841632	-0.59068
	573	0.413568	-0.674774	-0.916244	-0.782275	0.5088	0.795756	-0.791126	-0.795954	-0.764754	0.549836	0.752618	0.45051	-0.926813	-0.729306	-0.745188	-0.638753	-0.536011	0.62795	0.398004	0.513939	-0.360958	0.667777	-0.299325	0.670675	-0.59068
	574	1.1709	0.0950575	0.702313	-0.782275	1.18759	0.795756	1.48716	0.636514	0.828484	1.32663	0.752618	1.28345	0.582868	0.0802518	0.78238	0.687179	0.942197	0.62795	1.1634	1.36312	1.13221	0.667777	-0.299325	0.670675	0.19735

## Sheet: complete Charts
	SmartPLS report
	Please cite the use of SmartPLS: Ringle, C. M., Wende, S., and Becker, J.-M. 2024. "SmartPLS 4." Bönningstedt: SmartPLS, https://www.smartpls.com.
